# Supplementary material for: Genetic and Flower Volatile Diversity in Natural Populations of Origanum vulgare subsp. hirtum (Link) Ietsw. in Bulgaria: Toward the Development of a Core Collection
Source: Front Plant Sci. 2021 Jul 15;12:679063. doi: 10.3389/fpls.2021.679063 (PMC8320660; doi:10.3389/fpls.2021.679063)
Supplement: Supplementary Table 1 — Polymorphism information content (PIC) values for the 11 simple sequence repeat (SSR) markers. [file Table_1.XLSX]

## Sheet: Sheet1
Marker	PIC
OR9	0.63
OR10	0.4
OR14	0.49
OR40	0.4
OR75	0.64
OR12	0.29
OR13	0.71
OR27	0.58
OR64	0.48
OR44	0.43
OR77	0.25
Mean	0.48
