# Supplementary material for: Genetic and Flower Volatile Diversity in Natural Populations of Origanum vulgare subsp. hirtum (Link) Ietsw. in Bulgaria: Toward the Development of a Core Collection
Source: Front Plant Sci. 2021 Jul 15;12:679063. doi: 10.3389/fpls.2021.679063 (PMC8320660; doi:10.3389/fpls.2021.679063)
Supplement: Supplementary Table 2 — Percentage content and range of variation of 63 compounds in extracts of Origanum vulgare subsp. hirtum (Link) Ietsw. inflorescences for the two studied regions (KG, Kresna Gorge; ER, Eastern Rhodopes). [file Table_2.XLSX]

## Sheet: Sheet1
			KG			ER
Compound	RT	RI	MEAN	MIN	MAX	MEAN	MIN	MAX
α-Thujene**	9.4	921	0.98 ± 0.16	0.7	1.28	2.7 ± 0.43	0.03	3.59
α-Pinene**	9.62	929	0.42 ± 0.06	0.3	0.56	1.05 ± 0.16	0.76	2.44
Camphene**	10.15	946	0.08 ± 0.1	0	0.44	0.2 ± 0.13	0.06	1.12
Sabinene*	10.93	970	0.24 ± 0.91	0	6.93	0.82 ± 1.88	0.07	10.15
β-Pinene**	11.07	975	0.06 ± 0.04	0	0.11	0.18 ± 0.06	0.11	0.65
1-Octen-3-ol**	11.18	979	0.19 ± 0.14	0	0.65	0.12 ± 0.1	0	0.77
3-Octanone	11.34	984	0.02 ± 0.05	0	0.21	0.03 ± 0.04	0	0.18
Myrcene**	11.49	989	0.73 ± 0.26	0.08	1.27	1.95 ± 0.31	0.9	2.75
α-Phellandrene**	12.02	1006	0.06 ± 0.05	0	0.14	0.21 ± 0.05	0.07	0.41
δ-3-Carene**	12.1	1008	0.03 ± 0.03	0	0.06	0.11 ± 0.02	0.04	0.16
α-Terpinene**	12.37	1017	0.25 ± 0.25	0	0.9	1.05 ± 0.59	0.04	3.84
p-Cymene**	12.61	1025	4.39 ± 1.39	2.63	8.71	5.23 ± 1.15	3.07	9.61
Limonene**	12.77	1030	0.06 ± 0.04	0	0.16	0.21 ± 0.04	0.09	0.42
β-Phellandrene**	12.81	1031	0.09 ± 0.04	0	0.31	0.2 ± 0.25	0.09	2.72
1,8-Cineole	12.85	1031	0 ± 0	0	0	0.02 ± 0.16	0	2.07
(Z)-β-Ocimene	13	1037	0.05 ± 0.21	0	1.58	0.05 ± 0.13	0	0.69
(E)-β-Ocimene	13.34	1048	0.01 ± 0.02	0	0.12	0.21 ± 0.83	0	7.73
γ-Terpinene**	13.71	1060	4.37 ± 2.91	0.33	14.8	9.29 ± 4.76	0.08	24.74
cis-Sabinene hydrate*	14.08	1072	0.43 ± 0.16	0	0.75	0.67 ± 0.79	0.12	10.37
Terpinolene**	14.57	1088	0 ± 0	0	0	0.02 ± 0.03	0	0.35
Linalool**	15	1102	0.07 ± 0.09	0	0.39	0.02 ± 0.08	0	0.6
trans-Sabinene hydrate**	15.04	1102	0.18 ± 0.1	0	0.43	0.27 ± 0.08	0.14	0.57
1,3,8-p-Menthatriene**	15.4	1114	0.03 ± 0.04	0	0.12	0 ± 0.01	0	0.05
2-(1Z)-propenyl-Phenol**	16.23	1141	0.01 ± 0.02	0	0.06	0 ± 0	0	0
Borneol*	17.22	1173	0.18 ± 0.26	0	1.17	0.26 ± 0.22	0.04	1.23
Terpinen-4-ol**	17.47	1181	0.13 ± 0.04	0	0.19	0.15 ± 0.03	0.09	0.22
α-Terpineol	17.89	1194	0.05 ± 0.05	0	0.24	0.07 ± 0.11	0	0.96
cis-Dihydro carvone	17.96	1197	0.02 ± 0.03	0	0.07	0.02 ± 0.03	0	0.11
trans-Dihydro carvone	18.16	1203	0.02 ± 0.03	0	0.08	0.03 ± 0.03	0	0.1
Carvacrol, methyl ether	19.15	1239	0.44 ± 0.49	0	1.96	0.49 ± 0.61	0	3.69
Ascaridole**	19.18	1241	0.18 ± 0.17	0	0.78	0 ± 0.01	0	0.1
Carvone**	19.33	1245	0 ± 0	0	0	0.01 ± 0.02	0	0.09
Thymoquinone**	19.44	1250	3.04 ± 2.3	0.61	13.22	0.99 ± 1.16	0	6.49
Bornyl acetate	20.46	1287	0.01 ± 0.03	0	0.17	0.01 ± 0.03	0	0.29
Thymol	20.58	1291	0.21 ± 0.07	0	0.35	0.29 ± 0.06	0.16	43.66
Carvacrol**	20.83	1301	59.3 ± 6.88	40.55	73.82	55.72 ± 6.1	4.14	70.62
δ-Elemene	21.79	1335	0 ± 0	0	0	0 ± 0.01	0	0.09
Eugenol*	22.24	1352	0.01 ± 0.03	0	0.17	0 ± 0.02	0	0.12
Carvacrol acetate**	22.58	1364	0.01 ± 0.03	0	0.11	0.09 ± 0.09	0	0.5
β-Bourbonene	23.18	1386	0.01 ± 0.02	0	0.06	0.01 ± 0.02	0	0.08
β-Elemene	23.3	1389	0 ± 0	0	0	0 ± 0.01	0	0.09
Caryophyllene(E-)**	24.12	1422	1.4 ± 0.74	0.15	3.01	2.43 ± 1.45	0.49	9.46
β-Copaene*	24.35	1431	0 ± 0	0	0	0 ± 0.01	0	0.1
trans-Muurola-3,5-diene**	24.76	1448	0 ± 0	0	0	0.01 ± 0.02	0	0.1
α-Humulene**	25.02	1459	0.14 ± 0.11	0	0.41	0.26 ± 0.18	0	1.36
cis-Muurola-4(14),5-diene**	25.18	1466	0.01 ± 0.03	0	0.15	0.02 ± 0.04	0	0.23
γ-Muurolene**	25.48	1478	0.01 ± 0.03	0	0.15	0 ± 0.02	0	0.12
Germacrene D**	25.65	1485	0.27 ± 0.4	0	1.52	0.65 ± 0.89	0	5.4
Bicyclogermacrene	26	1499	0.08 ± 0.15	0	0.77	0.07 ± 0.11	0	0.63
(E,E)-α-Farnesene	26.17	1506	0.01 ± 0.03	0	0.18	0.01 ± 0.04	0	0.31
β-Bisabolene**	26.28	1511	1.2 ± 0.6	0.09	2.76	0.78 ± 0.59	0	2.67
γ-Cadinene*	26.42	1516	0.01 ± 0.03	0	0.1	0.01 ± 0.02	0	0.12
δ-Cadinene**	26.53	1521	0.02 ± 0.04	0	0.17	0.01 ± 0.02	0	0.18
trans-Calamenene*	26.58	1522	0 ± 0	0	0	0 ± 0.01	0	0.05
β-Sesquiphellandrene**	26.66	1526	0 ± 0	0	0	0 ± 0.01	0	0.04
Thymohydroquinone**	27.24	1550	0.34 ± 0.51	0	2.52	0.04 ± 0.13	0	0.94
Spathulenol **	27.94	1578	0.01 ± 0.03	0	0.13	0 ± 0.01	0	0.06
Germacrene D-4-ol	27.95	1578	0.03 ± 0.06	0	0.29	0.02 ± 0.07	0	0.63
Caryophyllene oxide**	28.08	1584	0.05 ± 0.07	0	0.26	0.03 ± 0.05	0	0.38
1,10-di-epi-Cubenol	28.84	1616	0 ± 0	0	0	0 ± 0.01	0	0.07
Hexadecanoic acid**	36.01	1957	0.01 ± 0.03	0	0.15	0 ± 0	0	0
Phyllocladene	37.09	2011	0 ± 0.02	0	0.11	0.01 ± 0.02	0	0.11
Larixol**	41.56	2261	0.54 ± 0.35	0	1.96	0.21 ± 0.23	0	1.82
* varies statistically significant at p < 0.05
** varies statistically significant at p < 0.01
