# Supplementary material for: Genetic and Flower Volatile Diversity in Natural Populations of Origanum vulgare subsp. hirtum (Link) Ietsw. in Bulgaria: Toward the Development of a Core Collection
Source: Front Plant Sci. 2021 Jul 15;12:679063. doi: 10.3389/fpls.2021.679063 (PMC8320660; doi:10.3389/fpls.2021.679063)
Supplement: Supplementary Table 3 — Percentage content and range of variation of 63 compounds in extracts of O. vulgare subsp. hirtum (Link) Ietsw. inflorescences for the eight studied populations. [file Table_3.XLSX]

## Sheet: Sheet1
			P1			P2			P3			P4			P5			P6			P7			P8
Compound	RT	RI	MEAN	MIN	MAX	MEAN	MIN	MAX	MEAN	MIN	MAX	MEAN	MIN	MAX	MEAN	MIN	MAX	MEAN	MIN	MAX	MEAN	MIN	MAX	MEAN	MIN	MAX
α-Thujene	9.4	921	1.04 ± 0.15	0.75	1.28	0.92 ± 0.14	0.7	1.16	2.42 ± 0.21	1.91	2.94	2.34 ± 0.36	1.59	2.69	2.71 ± 0.28	2.21	3.36	2.99 ± 0.33	2.4	3.57	2.21 ± 3.36	2.01	3.59	2.88 ± 0.6	0.03	3.41
α-Pinene	9.62	929	0.42 ± 0.05	0.32	0.56	0.42 ± 0.06	0.3	0.54	0.98 ± 0.1	0.76	1.22	0.89 ± 0.06	0.77	0.95	1.03 ± 0.09	0.89	1.19	1.11 ± 0.1	0.96	1.31	0.89 ± 1.19	0.79	1.36	1.19 ± 0.26	0.93	2.44
Camphene	10.15	946	0.07 ± 0.04	0	0.17	0.1 ± 0.13	0	0.44	0.25 ± 0.14	0.06	0.67	0.18 ± 0.16	0.07	0.57	0.16 ± 0.07	0.09	0.45	0.14 ± 0.06	0.08	0.31	0.09 ± 0.45	0.07	0.37	0.25 ± 0.2	0.09	1.12
Sabinene	10.93	970	0.08 ± 0.03	0	0.14	0.4 ± 1.28	0	6.93	0.43 ± 0.87	0.17	4.79	1.08 ± 2.57	0.13	8.38	0.48 ± 0.83	0.07	4.76	1.92 ± 2.89	0.19	7.64	0.07 ± 4.76	0.11	8.19	1.52 ± 3.02	0.13	10.15
β-Pinene	11.07	975	0.08 ± 0.02	0	0.1	0.05 ± 0.04	0	0.11	0.18 ± 0.1	0.11	0.65	0.15 ± 0.02	0.13	0.17	0.17 ± 0.03	0.13	0.26	0.19 ± 0.03	0.14	0.26	0.13 ± 0.26	0.11	0.5	0.19 ± 0.03	0.15	0.28
1-Octen-3-ol	11.18	979	0.16 ± 0.08	0	0.34	0.21 ± 0.17	0	0.65	0.16 ± 0.15	0	0.77	0.08 ± 0.06	0	0.23	0.09 ± 0.05	0	0.22	0.08 ± 0.1	0	0.31	0 ± 0.22	0	0.29	0.1 ± 0.07	0	0.36
3-Octanone	11.34	984	0 ± 0.01	0	0.05	0.03 ± 0.07	0	0.21	0.04 ± 0.04	0	0.18	0.01 ± 0.03	0	0.11	0.04 ± 0.04	0	0.12	0.02 ± 0.05	0	0.17	0 ± 0.12	0	0.07	0.03 ± 0.04	0	0.15
Myrcene	11.49	989	0.75 ± 0.32	0.08	1.27	0.72 ± 0.18	0.28	0.99	1.97 ± 0.2	1.41	2.39	1.59 ± 0.36	0.9	1.9	1.97 ± 0.3	1.41	2.61	2.02 ± 0.31	1.29	2.39	1.41 ± 2.61	1.2	2.75	1.92 ± 0.35	1.1	2.71
α-Phellandrene	12.02	1006	0.08 ± 0.04	0	0.14	0.03 ± 0.04	0	0.12	0.2 ± 0.04	0.07	0.27	0.17 ± 0.05	0.07	0.21	0.25 ± 0.06	0.13	0.36	0.2 ± 0.05	0.11	0.3	0.13 ± 0.36	0.11	0.41	0.22 ± 0.05	0.1	0.31
δ-3-Carene	12.1	1008	0.04 ± 0.02	0	0.06	0.01 ± 0.02	0	0.06	0.09 ± 0.02	0.06	0.13	0.09 ± 0.02	0.04	0.12	0.11 ± 0.01	0.08	0.14	0.12 ± 0.02	0.1	0.16	0.08 ± 0.14	0.08	0.16	0.12 ± 0.01	0.09	0.14
α-Terpinene	12.37	1017	0.31 ± 0.28	0	0.9	0.18 ± 0.21	0	0.72	1 ± 0.47	0.04	2.04	0.87 ± 0.36	0.26	1.39	1.36 ± 0.54	0.31	2.62	0.8 ± 0.34	0.3	1.54	0.31 ± 2.62	0.16	3.84	1.02 ± 0.55	0.22	2.65
p-Cymene	12.61	1025	4.03 ± 1.07	2.63	6.72	4.75 ± 1.58	2.92	8.71	4.64 ± 0.94	3.43	7.9	5.02 ± 0.99	3.99	7.01	4.95 ± 0.89	3.07	8.09	5.74 ± 1.39	3.31	8.16	3.07 ± 8.09	4.21	8.13	5.77 ± 1.37	3.54	9.61
Limonene	12.77	1030	0.08 ± 0.03	0	0.16	0.05 ± 0.05	0	0.13	0.19 ± 0.04	0.14	0.32	0.19 ± 0.03	0.15	0.26	0.2 ± 0.03	0.12	0.25	0.23 ± 0.03	0.2	0.28	0.12 ± 0.25	0.15	0.35	0.21 ± 0.05	0.09	0.32
β-Phellandrene	12.81	1031	0.1 ± 0.01	0.07	0.12	0.07 ± 0.06	0	0.31	0.25 ± 0.47	0.09	2.72	0.16 ± 0.09	0.12	0.4	0.17 ± 0.04	0.09	0.24	0.2 ± 0.05	0.13	0.3	0.09 ± 0.24	0.1	0.42	0.2 ± 0.07	0.1	0.42
1,8-Cineole	12.85	1031	0 ± 0	0	0	0 ± 0	0	0	0 ± 0	0	0	0.02 ± 0.07	0	0.21	0.02 ± 0.06	0	0.22	0 ± 0	0	0	0 ± 0.22	0	2.07	0 ± 0.02	0	0.07
(Z)-β-Ocimene	13	1037	0.01 ± 0.05	0	0.29	0.08 ± 0.29	0	1.58	0.13 ± 0.19	0	0.69	0.05 ± 0.08	0	0.24	0.01 ± 0.05	0	0.21	0 ± 0	0	0	0 ± 0.21	0	0.4	0.04 ± 0.11	0	0.55
(E)-β-Ocimene	13.34	1048	0 ± 0.01	0	0.05	0.01 ± 0.03	0	0.12	0.1 ± 0.04	0	0.17	0.59 ± 1.71	0	5.45	0.11 ± 0.12	0	0.65	0.1 ± 0.05	0.06	0.22	0 ± 0.65	0	7.73	0.3 ± 1.06	0	5.83
γ-Terpinene	13.71	1060	3.63 ± 2.85	1.14	14.8	5.1 ± 2.83	0.33	13.47	11.51 ± 5.07	0.08	20.76	6.94 ± 2.01	3.37	9.45	8.68 ± 4.06	1.21	19.88	8.7 ± 3.3	5.04	14.44	1.21 ± 19.88	2.36	24.74	7.45 ± 3.99	1.98	19.74
cis-Sabinene hydrate	14.08	1072	0.48 ± 0.1	0.28	0.7	0.38 ± 0.19	0	0.75	0.83 ± 1.41	0.16	10.37	0.45 ± 0.18	0.16	0.68	0.5 ± 0.22	0.12	1.06	0.82 ± 0.28	0.29	1.35	0.12 ± 1.06	0.19	1.5	0.67 ± 0.29	0.18	1.24
Terpinolene	14.57	1088	0 ± 0	0	0	0 ± 0	0	0	0.02 ± 0.05	0	0.35	0.01 ± 0.02	0	0.07	0.02 ± 0.02	0	0.05	0.02 ± 0.02	0	0.04	0 ± 0.05	0	0.06	0.03 ± 0.02	0	0.06
Linalool	15	1102	0.04 ± 0.06	0	0.16	0.1 ± 0.1	0	0.39	0 ± 0.01	0	0.1	0 ± 0	0	0	0.01 ± 0.02	0	0.1	0.02 ± 0.05	0	0.15	0 ± 0.1	0	0.6	0.05 ± 0.1	0	0.3
trans-Sabinene hydrate	15.04	1102	0.24 ± 0.08	0.13	0.43	0.12 ± 0.09	0	0.3	0.27 ± 0.07	0.14	0.44	0.21 ± 0.05	0.15	0.28	0.24 ± 0.06	0.15	0.44	0.29 ± 0.1	0.17	0.57	0.15 ± 0.44	0.14	0.56	0.32 ± 0.09	0.17	0.49
1,3,8-p-Menthatriene	15.4	1114	0.05 ± 0.04	0	0.12	0.01 ± 0.02	0	0.08	0 ± 0.01	0	0.04	0 ± 0	0	0	0 ± 0.01	0	0.04	0 ± 0	0	0	0 ± 0.04	0	0.05	0.01 ± 0.02	0	0.05
2-(1Z)-propenyl-Phenol	16.23	1141	0.01 ± 0.02	0	0.06	0 ± 0.01	0	0.04	0 ± 0	0	0	0 ± 0	0	0	0 ± 0	0	0	0 ± 0	0	0	0 ± 0	0	0	0 ± 0	0	0
Borneol	17.22	1173	0.12 ± 0.11	0	0.5	0.24 ± 0.34	0	1.17	0.37 ± 0.28	0.04	1.23	0.27 ± 0.34	0.06	1.13	0.19 ± 0.14	0.07	0.82	0.14 ± 0.12	0.06	0.51	0.07 ± 0.82	0.05	0.6	0.29 ± 0.21	0.06	0.92
Terpinen-4-ol	17.47	1181	0.15 ± 0.02	0.1	0.18	0.11 ± 0.04	0	0.19	0.14 ± 0.02	0.09	0.19	0.14 ± 0.02	0.11	0.19	0.15 ± 0.03	0.1	0.21	0.17 ± 0.03	0.11	0.21	0.1 ± 0.21	0.09	0.22	0.17 ± 0.03	0.12	0.21
α-Terpineol	17.89	1194	0.06 ± 0.05	0	0.24	0.05 ± 0.06	0	0.21	0.08 ± 0.15	0	0.87	0.05 ± 0.09	0	0.29	0.05 ± 0.06	0	0.22	0.07 ± 0.04	0	0.13	0 ± 0.22	0	0.96	0.07 ± 0.03	0.04	0.15
cis-Dihydro carvone	17.96	1197	0.03 ± 0.03	0	0.06	0.01 ± 0.02	0	0.07	0.01 ± 0.02	0	0.08	0 ± 0	0	0	0.03 ± 0.04	0	0.11	0.02 ± 0.03	0	0.08	0 ± 0.11	0	0.09	0.04 ± 0.04	0	0.11
trans-Dihydro carvone	18.16	1203	0.03 ± 0.03	0	0.08	0.01 ± 0.02	0	0.07	0.02 ± 0.02	0	0.06	0.01 ± 0.02	0	0.06	0.04 ± 0.03	0	0.09	0.03 ± 0.03	0	0.08	0 ± 0.09	0	0.08	0.05 ± 0.03	0	0.1
Carvacrol, methyl ether	19.15	1239	0.4 ± 0.46	0	1.96	0.48 ± 0.52	0	1.85	0.7 ± 0.75	0	3.69	0.52 ± 0.78	0	2.38	0.34 ± 0.39	0	1.24	0.26 ± 0.32	0	0.83	0 ± 1.24	0	2.67	0.34 ± 0.53	0	1.9
Ascaridole	19.18	1241	0.12 ± 0.12	0	0.52	0.24 ± 0.2	0	0.78	0 ± 0	0	0	0 ± 0	0	0	0 ± 0	0	0	0 ± 0	0	0	0 ± 0	0	0	0.01 ± 0.03	0	0.1
Carvone	19.33	1245	0 ± 0	0	0	0 ± 0	0	0	0.02 ± 0.02	0	0.07	0.01 ± 0.03	0	0.07	0.01 ± 0.02	0	0.08	0.02 ± 0.02	0	0.06	0 ± 0.08	0	0.09	0.01 ± 0.02	0	0.07
Thymoquinone	19.44	1250	1.94 ± 1.05	0.61	5.18	4.15 ± 2.68	1.18	13.22	0.38 ± 0.38	0	2.25	1.2 ± 1.33	0.33	4.4	0.86 ± 0.81	0.13	3.18	1.02 ± 0.81	0	2.24	0.13 ± 3.18	0.15	5.84	1.92 ± 1.72	0.13	6.49
Bornyl acetate	20.46	1287	0 ± 0	0	0	0.02 ± 0.05	0	0.17	0.02 ± 0.04	0	0.17	0 ± 0	0	0	0 ± 0	0	0	0 ± 0	0	0	0 ± 0	0	0	0.02 ± 0.05	0	0.29
Thymol	20.58	1291	0.24 ± 0.05	0.14	0.35	0.19 ± 0.07	0	0.33	0.26 ± 0.06	0.17	0.46	0.25 ± 0.04	0.16	0.29	0.3 ± 0.05	0.22	0.38	0.28 ± 0.06	0.18	0.37	0.22 ± 0.38	0.18	0.78	0.31 ± 0.04	0.23	0.4
Carvacrol	20.83	1301	61 ± 5.42	51.57	72.14	57.6 ± 7.81	40.55	73.82	52.92 ± 5.02	43.73	62.92	54.49 ± 6.72	42.61	62.46	58.71 ± 4.29	51.72	70.62	56.71 ± 5.91	46.65	64.2	51.72 ± 70.62	40.05	68.81	56.38 ± 5.6	44.4	65.02
δ-Elemene	21.79	1335	0 ± 0	0	0	0 ± 0	0	0	0 ± 0.01	0	0.09	0 ± 0	0	0	0.01 ± 0.02	0	0.08	0 ± 0	0	0	0 ± 0.08	0	0.02	0 ± 0.01	0	0.04
Eugenol	22.24	1352	0.01 ± 0.03	0	0.08	0.01 ± 0.03	0	0.17	0 ± 0.02	0	0.12	0 ± 0	0	0	0 ± 0.01	0	0.05	0 ± 0	0	0	0 ± 0.05	0	0.07	0.01 ± 0.02	0	0.06
Carvacrol acetate	22.58	1364	0.02 ± 0.03	0	0.11	0 ± 0.02	0	0.08	0.16 ± 0.11	0	0.5	0.08 ± 0.07	0	0.22	0.05 ± 0.06	0	0.24	0.08 ± 0.09	0	0.3	0 ± 0.24	0	0.22	0.07 ± 0.06	0	0.19
β-Bourbonene	23.18	1386	0.01 ± 0.02	0	0.06	0 ± 0.01	0	0.05	0.01 ± 0.02	0	0.08	0.01 ± 0.02	0	0.06	0.01 ± 0.02	0	0.06	0 ± 0.01	0	0.03	0 ± 0.06	0	0.07	0.01 ± 0.02	0	0.06
β-Elemene	23.3	1389	0 ± 0	0	0	0 ± 0	0	0	0 ± 0.01	0	0.05	0 ± 0	0	0	0 ± 0.01	0	0.06	0 ± 0.01	0	0.02	0 ± 0.06	0	0.09	0 ± 0.01	0	0.04
Caryophyllene(E-)	24.12	1422	1.63 ± 0.74	0.61	3.01	1.17 ± 0.68	0.15	2.87	2.21 ± 1.2	0.62	6.39	2.62 ± 1.49	0.8	4.77	1.96 ± 1.32	0.49	5.54	1.88 ± 0.52	1.2	2.81	0.49 ± 5.54	1.05	5.82	3.16 ± 2.09	0.89	9.46
β-Copaene	24.35	1431	0 ± 0	0	0	0 ± 0	0	0	0 ± 0	0	0.03	0 ± 0	0	0	0 ± 0.01	0	0.04	0 ± 0	0	0	0 ± 0.04	0	0.1	0 ± 0.01	0	0.04
trans-Muurola-3,5-diene	24.76	1448	0 ± 0	0	0	0 ± 0	0	0	0.01 ± 0.02	0	0.1	0 ± 0	0	0	0.01 ± 0.02	0	0.09	0.02 ± 0.03	0	0.1	0 ± 0.09	0	0.08	0.02 ± 0.03	0	0.1
α-Humulene	25.02	1459	0.2 ± 0.1	0	0.41	0.09 ± 0.1	0	0.31	0.23 ± 0.16	0	0.77	0.24 ± 0.16	0.09	0.6	0.23 ± 0.16	0.07	0.85	0.18 ± 0.07	0.08	0.36	0.07 ± 0.85	0.06	0.71	0.34 ± 0.27	0.05	1.36
cis-Muurola-4(14),5-diene	25.18	1466	0.01 ± 0.02	0	0.07	0.01 ± 0.03	0	0.15	0.03 ± 0.03	0	0.15	0 ± 0	0	0	0.01 ± 0.02	0	0.09	0.06 ± 0.06	0	0.23	0 ± 0.09	0	0.1	0.03 ± 0.04	0	0.13
γ-Muurolene	25.48	1478	0.03 ± 0.04	0	0.15	0 ± 0.01	0	0.06	0 ± 0.01	0	0.06	0 ± 0	0	0	0.01 ± 0.01	0	0.06	0 ± 0	0	0	0 ± 0.06	0	0.12	0.01 ± 0.02	0	0.07
Germacrene D	25.65	1485	0.44 ± 0.48	0	1.52	0.1 ± 0.2	0	0.81	0.82 ± 0.82	0	2.69	0.19 ± 0.31	0	1	0.84 ± 1.06	0	4.05	0.45 ± 0.47	0	1.76	0 ± 4.05	0	5.4	0.36 ± 0.54	0	2.5
Bicyclogermacrene	26	1499	0.04 ± 0.07	0	0.25	0.11 ± 0.19	0	0.77	0.09 ± 0.1	0	0.34	0.08 ± 0.11	0	0.37	0.11 ± 0.15	0	0.63	0.02 ± 0.03	0	0.09	0 ± 0.63	0	0.46	0.04 ± 0.1	0	0.48
(E,E)-α-Farnesene	26.17	1506	0 ± 0	0	0	0.02 ± 0.04	0	0.18	0.02 ± 0.06	0	0.31	0 ± 0.01	0	0.05	0 ± 0.01	0	0.04	0.03 ± 0.04	0	0.14	0 ± 0.04	0	0.1	0 ± 0	0	0
β-Bisabolene	26.28	1511	1.21 ± 0.51	0.49	2.76	1.19 ± 0.69	0.09	2.57	0.76 ± 0.7	0.05	2.67	0.91 ± 0.48	0.37	1.9	0.59 ± 0.39	0.13	1.68	1.14 ± 0.61	0	2.31	0.13 ± 1.68	0	2.24	0.84 ± 0.63	0.19	2.42
γ-Cadinene	26.42	1516	0.03 ± 0.04	0	0.1	0 ± 0.01	0	0.06	0 ± 0.01	0	0.06	0 ± 0	0	0	0.01 ± 0.02	0	0.06	0.01 ± 0.01	0	0.05	0 ± 0.06	0	0.12	0.01 ± 0.02	0	0.09
δ-Cadinene	26.53	1521	0.04 ± 0.05	0	0.17	0 ± 0.01	0	0.07	0 ± 0.01	0	0.06	0 ± 0.02	0	0.05	0.01 ± 0.02	0	0.08	0 ± 0	0	0	0 ± 0.08	0	0.18	0.01 ± 0.02	0	0.08
trans-Calamenene	26.58	1522	0 ± 0	0	0	0 ± 0	0	0	0 ± 0	0	0.02	0 ± 0	0	0	0 ± 0	0	0	0.01 ± 0.02	0	0.05	0 ± 0	0	0.03	0 ± 0.01	0	0.03
β-Sesquiphellandrene	26.66	1526	0 ± 0	0	0	0 ± 0	0	0	0.01 ± 0.01	0	0.04	0 ± 0.01	0	0.03	0 ± 0.01	0	0.03	0 ± 0.01	0	0.02	0 ± 0.03	0	0.03	0.01 ± 0.01	0	0.04
Thymohydroquinone	27.24	1550	0.47 ± 0.67	0	2.52	0.2 ± 0.22	0	0.73	0 ± 0	0	0	0 ± 0	0	0	0.04 ± 0.16	0	0.94	0.01 ± 0.02	0	0.09	0 ± 0.94	0	0.37	0.14 ± 0.22	0	0.76
Spathulenol	27.94	1578	0 ± 0	0	0	0.01 ± 0.04	0	0.13	0 ± 0	0	0	0.01 ± 0.02	0	0.05	0 ± 0.01	0	0.06	0 ± 0	0	0	0 ± 0.06	0	0.06	0 ± 0	0	0
Germacrene D-4-ol	27.95	1578	0.03 ± 0.08	0	0.29	0.02 ± 0.05	0	0.21	0.04 ± 0.11	0	0.63	0 ± 0.01	0	0.04	0.03 ± 0.05	0	0.2	0.01 ± 0.03	0	0.11	0 ± 0.2	0	0.33	0.02 ± 0.04	0	0.17
Caryophyllene oxide	28.08	1584	0.07 ± 0.07	0	0.23	0.04 ± 0.07	0	0.26	0.01 ± 0.02	0	0.11	0.06 ± 0.07	0	0.23	0.01 ± 0.03	0	0.11	0.03 ± 0.04	0	0.09	0 ± 0.11	0	0.17	0.06 ± 0.09	0	0.38
1,10-di-epi-Cubenol	28.84	1616	0 ± 0	0	0	0 ± 0	0	0	0 ± 0	0	0	0 ± 0	0	0	0 ± 0	0	0	0.01 ± 0.02	0	0.07	0 ± 0	0	0.04	0.01 ± 0.02	0	0.05
Hexadecanoic acid	36.01	1957	0.01 ± 0.02	0	0.1	0.01 ± 0.04	0	0.15	0 ± 0	0	0	0 ± 0	0	0	0 ± 0	0	0	0 ± 0	0	0	0 ± 0	0	0	0 ± 0	0	0
Phyllocladene	37.09	2011	0 ± 0.01	0	0.04	0.01 ± 0.02	0	0.11	0.01 ± 0.02	0	0.08	0.01 ± 0.03	0	0.08	0 ± 0	0	0.02	0 ± 0.01	0	0.03	0 ± 0.02	0	0.11	0.01 ± 0.02	0	0.09
Larixol	41.56	2261	0.55 ± 0.33	0	1.43	0.52 ± 0.38	0	1.96	0.24 ± 0.22	0	1.09	0.59 ± 0.51	0.11	1.82	0.12 ± 0.11	0	0.42	0.15 ± 0.11	0	0.39	0 ± 0.42	0	0.98	0.18 ± 0.15	0	0.75
