# Supplementary material for: Genetic and Flower Volatile Diversity in Natural Populations of Origanum vulgare subsp. hirtum (Link) Ietsw. in Bulgaria: Toward the Development of a Core Collection
Source: Front Plant Sci. 2021 Jul 15;12:679063. doi: 10.3389/fpls.2021.679063 (PMC8320660; doi:10.3389/fpls.2021.679063)
Supplement: Supplementary Table 5 — Percentage content and range of variation of 63 compounds in extracts of O. vulgare subsp. hirtum (Link) Ietsw. inflorescences for the 23 minor metabolic sub-clusters marked as A–W in Figure 2. [file Table_5.XLSX]

## Sheet: Sheet1
			A			B			C			D			E			F			G			H			I			J			K			L			M			N			O			P
Compound	RT	RI	MEAN	MIN	MAX	MEAN	MIN	MAX	MEAN	MIN	MAX	MEAN	MIN	MAX	MEAN	MIN	MAX	MEAN	MIN	MAX	MEAN	MIN	MAX	MEAN	MIN	MAX	MEAN	MIN	MAX	MEAN	MIN	MAX	MEAN	MIN	MAX	MEAN	MIN	MAX	MEAN	MIN	MAX	MEAN	MIN	MAX	MEAN	MIN	MAX	MEAN	MIN
α-Thujene	9.4	921	0.93 ± 0.19	0.76	1.28	0.94 ± 0.14	0.7	1.15	0.89 ± 0.16	0.75	1.16	0.88 ± 0.13	0.71	1.07	1.02 ± 0.11	0.8	1.18	1 ± 0.15	0.77	1.16	1.28 ± 0.6	0.85	3.14	2.61 ± 0.42	1.07	3.21	2.37 ± 0.22	1.81	2.66	2.46 ± 0.23	1.97	2.87	2.53 ± 0.21	2.15	2.8	2.69 ± 0.43	1.59	3.21	2.45 ± 0.16	2.25	2.73	2.74 ± 0.52	1.91	3.43	2.67 ± 1.1	0.03	3.3	3.01 ± 0.11	2.87
α-Pinene	9.62	929	0.45 ± 0.07	0.36	0.56	0.41 ± 0.07	0.3	0.53	0.36 ± 0.05	0.32	0.45	0.39 ± 0.06	0.33	0.54	0.42 ± 0.03	0.37	0.46	0.43 ± 0.03	0.4	0.46	0.5 ± 0.19	0.38	1.09	0.98 ± 0.16	0.46	1.23	0.9 ± 0.07	0.77	0.98	0.97 ± 0.08	0.85	1.15	1.03 ± 0.12	0.84	1.15	1.02 ± 0.12	0.79	1.2	0.96 ± 0.06	0.85	1.05	1.04 ± 0.16	0.76	1.32	1.32 ± 0.46	1.02	2.44	1.19 ± 0.08	1.08
Camphene	10.15	946	0.24 ± 0.13	0.05	0.44	0.01 ± 0.03	0	0.09	0 ± 0	0	0	0.04 ± 0.06	0	0.16	0.08 ± 0.03	0.05	0.17	0.07 ± 0.02	0.05	0.1	0.11 ± 0.1	0.04	0.37	0.16 ± 0.08	0.08	0.4	0.15 ± 0.08	0.07	0.32	0.17 ± 0.07	0.09	0.32	0.15 ± 0.06	0.08	0.25	0.18 ± 0.12	0.07	0.57	0.18 ± 0.07	0.07	0.31	0.19 ± 0.13	0.06	0.55	0.3 ± 0.33	0.11	1.12	0.22 ± 0.1	0.09
Sabinene	10.93	970	0.09 ± 0.02	0.08	0.12	0.25 ± 0.39	0	1.19	0.06 ± 0.04	0	0.1	0.81 ± 2.3	0	6.93	0.06 ± 0.03	0	0.11	0.11 ± 0.01	0.1	0.12	0.1 ± 0.05	0.06	0.24	0.55 ± 1.19	0.15	5.84	0.2 ± 0.04	0.13	0.24	0.67 ± 1.78	0.16	6.84	3.5 ± 3.91	0.2	10.15	0.77 ± 1.59	0.14	5.91	0.92 ± 2.25	0.22	8.38	0.65 ± 1.5	0.07	6.07	0.24 ± 0.11	0.17	0.51	1.54 ± 2.94	0.16
β-Pinene	11.07	975	0.06 ± 0.04	0	0.1	0.02 ± 0.03	0	0.08	0.04 ± 0.04	0	0.1	0.06 ± 0.04	0	0.11	0.08 ± 0.01	0.07	0.09	0.08 ± 0	0.08	0.09	0.09 ± 0.03	0.07	0.18	0.16 ± 0.03	0.1	0.28	0.14 ± 0.01	0.13	0.17	0.16 ± 0.03	0.13	0.26	0.29 ± 0.22	0.13	0.65	0.17 ± 0.03	0.11	0.26	0.16 ± 0.02	0.14	0.2	0.17 ± 0.03	0.11	0.22	0.19 ± 0.02	0.16	0.21	0.21 ± 0.03	0.18
1-Octen-3-ol	11.18	979	0.25 ± 0.09	0.09	0.38	0.25 ± 0.16	0.12	0.61	0.27 ± 0.08	0.15	0.42	0.11 ± 0.22	0	0.65	0.2 ± 0.1	0	0.34	0.11 ± 0.02	0.09	0.14	0.1 ± 0.03	0.06	0.14	0.11 ± 0.09	0.03	0.42	0.07 ± 0.06	0	0.18	0.09 ± 0.1	0	0.28	0.1 ± 0.07	0	0.18	0.05 ± 0.08	0	0.27	0.13 ± 0.09	0	0.34	0.13 ± 0.14	0	0.54	0.19 ± 0.11	0.06	0.36	0.14 ± 0.02	0.11
3-Octanone	11.34	984	0.02 ± 0.05	0	0.12	0.03 ± 0.07	0	0.2	0.02 ± 0.05	0	0.14	0.02 ± 0.06	0	0.18	0.01 ± 0.02	0	0.05	0 ± 0	0	0	0 ± 0.01	0	0.03	0.03 ± 0.05	0	0.21	0 ± 0.02	0	0.05	0.03 ± 0.04	0	0.1	0.03 ± 0.03	0	0.08	0 ± 0.01	0	0.04	0.02 ± 0.02	0	0.06	0.01 ± 0.03	0	0.1	0.07 ± 0.06	0	0.17	0.03 ± 0.01	0.02
Myrcene	11.49	989	0.83 ± 0.21	0.56	1.27	0.78 ± 0.19	0.47	0.96	0.71 ± 0.16	0.45	0.93	0.59 ± 0.19	0.28	0.92	0.49 ± 0.32	0.08	0.9	0.88 ± 0.11	0.7	0.98	1.04 ± 0.41	0.63	2.26	1.8 ± 0.27	0.93	2.13	1.55 ± 0.27	0.95	1.86	1.75 ± 0.27	1.29	2.34	1.86 ± 0.17	1.58	2.11	1.81 ± 0.33	0.9	2.22	1.9 ± 0.18	1.63	2.17	1.97 ± 0.32	1.56	2.75	1.93 ± 0.43	1.1	2.33	1.98 ± 0.21	1.74
α-Phellandrene	12.02	1006	0.08 ± 0.05	0	0.14	0 ± 0	0	0	0.07 ± 0.04	0	0.11	0.02 ± 0.04	0	0.09	0.08 ± 0.03	0.05	0.12	0.03 ± 0.04	0	0.08	0.11 ± 0.05	0.07	0.25	0.19 ± 0.05	0.07	0.32	0.17 ± 0.04	0.12	0.24	0.22 ± 0.05	0.12	0.31	0.18 ± 0.02	0.16	0.22	0.16 ± 0.05	0.07	0.25	0.19 ± 0.05	0.07	0.27	0.22 ± 0.07	0.13	0.41	0.22 ± 0.06	0.1	0.29	0.23 ± 0.01	0.22
δ-3-Carene	12.1	1008	0.02 ± 0.03	0	0.06	0 ± 0	0	0	0.01 ± 0.02	0	0.06	0.01 ± 0.02	0	0.05	0.04 ± 0.02	0	0.06	0.05 ± 0	0.05	0.06	0.06 ± 0.03	0.05	0.14	0.11 ± 0.02	0.05	0.16	0.1 ± 0.01	0.08	0.11	0.11 ± 0.02	0.07	0.14	0.09 ± 0.02	0.07	0.12	0.11 ± 0.03	0.04	0.15	0.1 ± 0.02	0.07	0.13	0.11 ± 0.02	0.07	0.14	0.12 ± 0.02	0.09	0.14	0.12 ± 0.01	0.11
α-Terpinene	12.37	1017	0.46 ± 0.23	0.09	0.72	0.05 ± 0.1	0	0.28	0.38 ± 0.24	0.09	0.79	0.14 ± 0.22	0	0.67	0.28 ± 0.22	0	0.66	0.01 ± 0.03	0	0.07	0.37 ± 0.32	0	0.9	0.87 ± 0.4	0.13	1.65	0.8 ± 0.41	0.26	1.49	1.41 ± 0.7	0.42	2.62	0.66 ± 0.32	0.34	1.24	0.67 ± 0.4	0.16	1.5	0.85 ± 0.55	0.04	2	1.3 ± 0.96	0.29	3.84	0.91 ± 0.39	0.22	1.59	1.08 ± 0.43	0.63
p-Cymene	12.61	1025	5.06 ± 1.78	3.16	8.66	3.96 ± 0.78	2.93	5.36	4.98 ± 1.75	3.57	8.71	4.97 ± 1.25	2.92	7.2	4.15 ± 1.03	3.1	6.72	2.92 ± 0.33	2.63	3.44	4.45 ± 1.54	2.89	7.55	5.06 ± 1.25	3.9	9.61	4.84 ± 0.93	3.91	7.01	5.04 ± 1.23	3.07	7.51	3.99 ± 0.38	3.49	4.5	5.5 ± 1.07	4.06	8.16	4.47 ± 0.51	3.92	5.75	5.77 ± 1.29	3.64	8.09	6.73 ± 1.22	4.75	8.58	6.88 ± 1.19	4.81
Limonene	12.77	1030	0.07 ± 0.05	0	0.16	0.04 ± 0.06	0	0.13	0.06 ± 0.03	0	0.09	0.04 ± 0.05	0	0.12	0.07 ± 0.03	0	0.1	0.06 ± 0	0.06	0.07	0.11 ± 0.05	0.06	0.26	0.2 ± 0.05	0.1	0.27	0.18 ± 0.02	0.16	0.21	0.22 ± 0.03	0.16	0.26	0.22 ± 0.06	0.16	0.32	0.21 ± 0.04	0.15	0.28	0.2 ± 0.04	0.15	0.27	0.21 ± 0.05	0.14	0.33	0.19 ± 0.04	0.09	0.23	0.23 ± 0.04	0.16
β-Phellandrene	12.81	1031	0.07 ± 0.03	0	0.12	0.05 ± 0.04	0	0.09	0.07 ± 0.03	0	0.1	0.1 ± 0.09	0	0.31	0.09 ± 0.01	0.07	0.12	0.09 ± 0.01	0.08	0.11	0.11 ± 0.02	0.07	0.17	0.15 ± 0.03	0.11	0.25	0.13 ± 0.05	0.09	0.27	0.15 ± 0.03	0.1	0.23	0.78 ± 1.07	0.14	2.72	0.16 ± 0.04	0.1	0.28	0.18 ± 0.08	0.11	0.4	0.17 ± 0.05	0.09	0.24	0.18 ± 0.04	0.1	0.22	0.21 ± 0.07	0.16
1,8-Cineole	12.85	1031	0 ± 0	0	0	0 ± 0	0	0	0 ± 0	0	0	0 ± 0	0	0	0 ± 0	0	0	0 ± 0	0	0	0 ± 0	0	0	0 ± 0	0	0	0 ± 0	0	0	0 ± 0	0	0	0 ± 0	0	0	0 ± 0	0	0	0.02 ± 0.06	0	0.21	0 ± 0	0	0	0 ± 0	0	0	0.01 ± 0.03	0
(Z)-β-Ocimene	13	1037	0.03 ± 0.08	0	0.23	0.05 ± 0.1	0	0.26	0.04 ± 0.11	0	0.29	0.18 ± 0.53	0	1.58	0 ± 0.01	0	0.05	0 ± 0	0	0	0.02 ± 0.05	0	0.16	0 ± 0	0	0	0.07 ± 0.14	0	0.46	0 ± 0	0	0	0.01 ± 0.02	0	0.07	0 ± 0	0	0	0.09 ± 0.1	0	0.28	0.11 ± 0.2	0	0.69	0.1 ± 0.2	0	0.55	0.01 ± 0.03	0
(E)-β-Ocimene	13.34	1048	0 ± 0	0	0	0 ± 0	0	0	0 ± 0	0	0	0.01 ± 0.04	0	0.12	0 ± 0	0	0	0 ± 0	0	0	0.02 ± 0.04	0	0.12	0.07 ± 0.04	0	0.24	0.04 ± 0.05	0	0.13	0.08 ± 0.05	0	0.22	0.08 ± 0.02	0.05	0.11	0.07 ± 0.03	0	0.11	0.5 ± 1.49	0.07	5.45	0.1 ± 0.06	0	0.21	0.07 ± 0.04	0	0.13	0.06 ± 0.02	0.04
γ-Terpinene	13.71	1060	6.77 ± 3.83	3.14	14.8	6.27 ± 3.44	2.55	13.47	5.51 ± 1.42	3.65	7.37	4.24 ± 3.17	0.33	11.1	2.31 ± 0.98	1.3	4.9	1.99 ± 0.45	1.54	2.63	4.3 ± 2.95	1.14	10.97	8.19 ± 4.3	1.21	17.72	6.25 ± 2.1	3.37	10.36	11.06 ± 5.51	3.28	20.69	9.07 ± 2.57	4.16	13.29	8.8 ± 4.91	2.89	19.37	9.56 ± 4.76	5.12	20.76	11.65 ± 7.42	0.08	24.74	6.11 ± 2.83	1.98	10.52	7.21 ± 3.52	2.97
cis-Sabinene hydrate	14.08	1072	0.4 ± 0.19	0.24	0.7	0.31 ± 0.17	0	0.57	0.38 ± 0.12	0.13	0.47	0.46 ± 0.21	0.1	0.75	0.52 ± 0.12	0.28	0.68	0.44 ± 0.08	0.3	0.53	0.43 ± 0.12	0.18	0.65	0.54 ± 0.2	0.2	1	0.38 ± 0.18	0.16	0.72	0.42 ± 0.19	0.12	0.78	0.97 ± 0.51	0.3	1.77	0.62 ± 0.25	0.25	1.08	0.62 ± 0.27	0.19	1.08	1.38 ± 2.51	0.16	10.37	0.81 ± 0.28	0.32	1.17	0.9 ± 0.38	0.53
Terpinolene	14.57	1088	0 ± 0	0	0	0 ± 0	0	0	0 ± 0	0	0	0 ± 0	0	0	0 ± 0	0	0	0 ± 0	0	0	0 ± 0	0	0	0 ± 0.01	0	0.03	0 ± 0.01	0	0.04	0.01 ± 0.02	0	0.05	0.01 ± 0.02	0	0.04	0 ± 0.01	0	0.04	0.01 ± 0.02	0	0.07	0.04 ± 0.09	0	0.35	0.03 ± 0.01	0	0.04	0.04 ± 0.01	0.03
Linalool	15	1102	0.13 ± 0.09	0	0.26	0.12 ± 0.13	0	0.39	0.07 ± 0.07	0	0.15	0.08 ± 0.05	0	0.15	0.04 ± 0.06	0	0.16	0 ± 0	0	0	0.06 ± 0.08	0	0.21	0 ± 0	0	0	0.01 ± 0.03	0	0.09	0.01 ± 0.03	0	0.1	0 ± 0	0	0	0.09 ± 0.17	0	0.5	0.02 ± 0.04	0	0.14	0 ± 0	0	0	0.04 ± 0.08	0	0.21	0.03 ± 0.06	0
trans-Sabinene hydrate	15.04	1102	0.11 ± 0.09	0	0.23	0.04 ± 0.08	0	0.19	0.23 ± 0.11	0.1	0.43	0.16 ± 0.06	0.1	0.3	0.21 ± 0.05	0.15	0.3	0.23 ± 0.03	0.19	0.26	0.25 ± 0.09	0.14	0.39	0.24 ± 0.06	0.15	0.38	0.2 ± 0.04	0.14	0.29	0.22 ± 0.04	0.16	0.28	0.37 ± 0.09	0.18	0.44	0.27 ± 0.07	0.17	0.44	0.25 ± 0.06	0.15	0.38	0.31 ± 0.11	0.14	0.57	0.29 ± 0.07	0.17	0.38	0.31 ± 0.06	0.23
1,3,8-p-Menthatriene	15.4	1114	0 ± 0	0	0	0 ± 0	0	0	0.02 ± 0.04	0	0.08	0 ± 0	0	0	0.05 ± 0.05	0	0.12	0.05 ± 0.03	0	0.08	0.06 ± 0.04	0	0.12	0 ± 0	0	0	0 ± 0	0	0	0 ± 0	0	0	0 ± 0	0	0	0 ± 0	0	0	0 ± 0.01	0	0.04	0 ± 0.01	0	0.03	0 ± 0	0	0	0 ± 0	0
2-(1Z)-propenyl-Phenol	16.23	1141	0 ± 0	0	0	0 ± 0	0	0	0 ± 0	0	0	0 ± 0	0	0	0.01 ± 0.02	0	0.05	0 ± 0	0	0	0.02 ± 0.02	0	0.06	0 ± 0	0	0	0 ± 0	0	0	0 ± 0	0	0	0 ± 0	0	0	0 ± 0	0	0	0 ± 0	0	0	0 ± 0	0	0	0 ± 0	0	0	0 ± 0	0
Borneol	17.22	1173	0.57 ± 0.4	0.08	1.17	0.04 ± 0.07	0	0.18	0 ± 0	0	0	0.09 ± 0.1	0	0.28	0.17 ± 0.12	0.08	0.5	0.12 ± 0.06	0.07	0.19	0.23 ± 0.28	0	0.98	0.18 ± 0.12	0.07	0.52	0.18 ± 0.14	0.06	0.6	0.2 ± 0.14	0.07	0.49	0.18 ± 0.12	0.06	0.42	0.23 ± 0.27	0.05	1.13	0.22 ± 0.11	0.06	0.4	0.24 ± 0.22	0.04	0.84	0.26 ± 0.16	0.09	0.6	0.27 ± 0.17	0.06
Terpinen-4-ol	17.47	1181	0.13 ± 0.02	0.1	0.15	0.07 ± 0.06	0	0.12	0.13 ± 0.02	0.1	0.15	0.13 ± 0.03	0.1	0.19	0.15 ± 0.01	0.13	0.18	0.15 ± 0.01	0.13	0.16	0.15 ± 0.02	0.12	0.18	0.14 ± 0.02	0.1	0.17	0.12 ± 0.02	0.1	0.15	0.13 ± 0.02	0.11	0.17	0.16 ± 0.01	0.13	0.17	0.14 ± 0.03	0.09	0.19	0.14 ± 0.03	0.11	0.19	0.15 ± 0.03	0.09	0.21	0.19 ± 0.02	0.15	0.22	0.19 ± 0.01	0.17
α-Terpineol	17.89	1194	0.03 ± 0.04	0	0.09	0.04 ± 0.06	0	0.15	0.11 ± 0.06	0	0.21	0.02 ± 0.05	0	0.14	0.05 ± 0.04	0	0.1	0.06 ± 0	0.06	0.07	0.07 ± 0.06	0	0.24	0.04 ± 0.03	0	0.08	0.01 ± 0.02	0	0.06	0 ± 0.01	0	0.05	0.27 ± 0.32	0.07	0.87	0.06 ± 0.03	0	0.11	0.06 ± 0.08	0	0.29	0.07 ± 0.04	0	0.16	0.08 ± 0.03	0.05	0.15	0.1 ± 0.03	0.06
cis-Dihydro carvone	17.96	1197	0.01 ± 0.02	0	0.07	0 ± 0	0	0	0 ± 0	0	0	0 ± 0	0	0	0.03 ± 0.03	0	0.06	0.04 ± 0.03	0	0.06	0.04 ± 0.02	0	0.07	0 ± 0.01	0	0.04	0 ± 0	0	0	0 ± 0	0	0	0.01 ± 0.03	0	0.08	0.01 ± 0.02	0	0.06	0 ± 0	0	0	0 ± 0	0	0	0.07 ± 0.03	0	0.1	0.01 ± 0.03	0
trans-Dihydro carvone	18.16	1203	0 ± 0	0	0	0 ± 0	0	0	0.01 ± 0.02	0	0.06	0 ± 0	0	0	0.04 ± 0.03	0	0.08	0.05 ± 0.03	0	0.07	0.04 ± 0.03	0	0.06	0.03 ± 0.03	0	0.07	0 ± 0	0	0	0.01 ± 0.02	0	0.06	0.01 ± 0.03	0	0.06	0.02 ± 0.03	0	0.08	0 ± 0	0	0	0 ± 0.01	0	0.03	0.07 ± 0.02	0.04	0.1	0.01 ± 0.02	0
Carvacrol, methyl ether	19.15	1239	0.44 ± 0.24	0.09	0.81	0.35 ± 0.39	0	0.99	0.3 ± 0.44	0	1.04	0.32 ± 0.6	0	1.73	0.47 ± 0.5	0	1.85	0.58 ± 0.78	0.11	1.96	0.57 ± 0.51	0.09	1.79	0.34 ± 0.74	0	2.67	0.48 ± 0.54	0	1.53	0.26 ± 0.4	0	1.24	0.58 ± 0.41	0.11	1.12	0.56 ± 0.96	0	3.69	1.03 ± 0.63	0.05	2.39	0.43 ± 0.46	0	1.23	0.4 ± 0.42	0.03	1.11	0.47 ± 0.58	0
Ascaridole	19.18	1241	0.21 ± 0.24	0	0.62	0.28 ± 0.2	0	0.6	0.16 ± 0.1	0	0.28	0.25 ± 0.27	0	0.78	0.08 ± 0.07	0	0.17	0.17 ± 0.06	0.11	0.23	0.12 ± 0.1	0	0.31	0.02 ± 0.08	0	0.39	0 ± 0	0	0	0 ± 0	0	0	0 ± 0	0	0	0 ± 0	0	0	0 ± 0	0	0	0 ± 0	0	0	0 ± 0	0	0	0 ± 0	0
Carvone	19.33	1245	0 ± 0	0	0	0 ± 0	0	0	0 ± 0	0	0	0 ± 0	0	0	0 ± 0	0	0	0 ± 0	0	0	0 ± 0	0	0	0 ± 0.02	0	0.07	0.01 ± 0.02	0	0.08	0 ± 0	0	0	0.04 ± 0.03	0	0.07	0.03 ± 0.03	0	0.09	0.03 ± 0.03	0	0.07	0.03 ± 0.03	0	0.07	0.01 ± 0.01	0	0.03	0.04 ± 0.03	0
Thymoquinone	19.44	1250	4.45 ± 3.86	1.44	13.22	2.7 ± 1.23	1.18	4.33	3.18 ± 2.26	1.85	8.21	4.55 ± 2.49	2	9.81	2.6 ± 1.31	1.53	5.18	1.15 ± 0.28	0.76	1.54	2.17 ± 1.83	0.61	6.25	1.1 ± 1.3	0.13	4.48	1.05 ± 1.22	0	4.4	0.55 ± 0.33	0	1.12	0.33 ± 0.21	0.13	0.77	1.01 ± 0.96	0.17	2.94	0.31 ± 0.26	0.05	1.05	1.05 ± 0.91	0.22	3.43	3.37 ± 1.94	1.18	6.49	3.13 ± 0.86	1.89
Bornyl acetate	20.46	1287	0.06 ± 0.07	0	0.17	0 ± 0	0	0	0 ± 0	0	0	0 ± 0	0	0	0 ± 0	0	0	0 ± 0	0	0	0.01 ± 0.02	0	0.06	0 ± 0.02	0	0.08	0 ± 0	0	0	0 ± 0	0	0	0 ± 0.01	0	0.03	0 ± 0	0	0	0.03 ± 0.04	0	0.11	0.01 ± 0.04	0	0.17	0.04 ± 0.1	0	0.29	0 ± 0	0
Thymol	20.58	1291	0.21 ± 0.05	0.17	0.33	0.14 ± 0.12	0	0.29	0.18 ± 0.04	0.14	0.26	0.19 ± 0.03	0.14	0.24	0.26 ± 0.05	0.2	0.35	0.25 ± 0.03	0.22	0.3	0.25 ± 0.06	0.18	0.35	0.3 ± 0.11	0.2	0.78	0.23 ± 0.02	0.18	0.27	0.25 ± 0.04	0.18	0.35	0.31 ± 0.1	0.23	0.46	0.27 ± 0.05	0.16	0.34	0.26 ± 0.02	0.22	0.3	0.26 ± 0.06	0.17	0.36	0.34 ± 0.04	0.28	0.38	0.33 ± 0.02	0.3
Carvacrol	20.83	1301	57.14 ± 8.78	40.55	70.56	62.87 ± 7.61	51.76	73.82	57.02 ± 6.31	47.91	65.35	53.9 ± 4.41	46.49	61.05	59.44 ± 3.31	54.83	65.29	67.15 ± 3.28	63.74	72.14	60.28 ± 7.03	47.32	68.45	59.13 ± 4.89	50.72	68.81	60.77 ± 4.27	51.9	66.26	58.62 ± 5.91	50.46	70.62	49.99 ± 3.17	46.65	55.36	56.55 ± 6.9	42.61	64.2	54.87 ± 5.52	44.36	62.92	51.98 ± 6.85	40.05	61.4	53.81 ± 5.11	44.4	60.12	53.24 ± 3.14	48.48
δ-Elemene	21.79	1335	0 ± 0	0	0	0 ± 0	0	0	0 ± 0	0	0	0 ± 0	0	0	0 ± 0	0	0	0 ± 0	0	0	0 ± 0	0	0	0 ± 0.02	0	0.08	0 ± 0	0	0	0.01 ± 0.02	0	0.07	0 ± 0	0	0	0 ± 0	0	0	0.01 ± 0.03	0	0.09	0 ± 0	0	0.02	0 ± 0	0	0	0 ± 0	0
Eugenol	22.24	1352	0.01 ± 0.02	0	0.07	0.02 ± 0.06	0	0.17	0.01 ± 0.02	0	0.04	0 ± 0	0	0	0.01 ± 0.02	0	0.06	0.02 ± 0.03	0	0.08	0.02 ± 0.03	0	0.07	0 ± 0	0	0	0 ± 0	0	0	0 ± 0	0	0	0 ± 0	0	0	0 ± 0	0	0	0 ± 0	0	0	0 ± 0.02	0	0.06	0.03 ± 0.03	0	0.07	0.01 ± 0.01	0
Carvacrol acetate	22.58	1364	0 ± 0	0	0	0 ± 0	0	0	0 ± 0	0	0	0.01 ± 0.03	0	0.08	0.01 ± 0.02	0	0.06	0.07 ± 0.05	0	0.11	0.01 ± 0.02	0	0.07	0.07 ± 0.07	0	0.25	0.08 ± 0.07	0	0.21	0.03 ± 0.05	0	0.15	0.22 ± 0.09	0.1	0.35	0.08 ± 0.08	0	0.24	0.17 ± 0.12	0.06	0.5	0.09 ± 0.07	0	0.27	0.03 ± 0.05	0	0.1	0.03 ± 0.05	0
β-Bourbonene	23.18	1386	0 ± 0	0	0	0 ± 0	0	0	0 ± 0	0	0	0 ± 0	0	0	0.03 ± 0.02	0	0.06	0.02 ± 0.03	0	0.06	0 ± 0.01	0	0.04	0 ± 0.01	0	0.04	0.02 ± 0.03	0	0.08	0 ± 0	0	0	0 ± 0.01	0	0.03	0 ± 0	0	0	0.01 ± 0.01	0	0.04	0 ± 0	0	0	0.02 ± 0.02	0	0.04	0.03 ± 0.03	0
β-Elemene	23.3	1389	0 ± 0	0	0	0 ± 0	0	0	0 ± 0	0	0	0 ± 0	0	0	0 ± 0	0	0	0 ± 0	0	0	0 ± 0	0	0	0 ± 0.01	0	0.05	0 ± 0	0	0	0 ± 0	0	0	0 ± 0.01	0	0.02	0 ± 0	0	0	0 ± 0	0	0	0 ± 0	0	0	0 ± 0	0	0	0.01 ± 0.02	0
Caryophyllene(E-)	24.12	1422	1.69 ± 0.69	0.74	2.7	0.68 ± 0.37	0.15	1.14	1.95 ± 0.72	0.78	2.84	0.85 ± 0.27	0.48	1.29	1.31 ± 0.68	0.61	2.87	1.51 ± 0.26	1.21	1.8	1.86 ± 0.84	0.69	3.01	2.51 ± 1.09	1.21	4.77	2 ± 1.04	0.49	3.51	2.13 ± 1.45	0.57	5.54	3.57 ± 2.82	0.86	9.46	2.68 ± 1.4	0.88	5.63	2.38 ± 1.43	0.65	5.23	3.11 ± 1.42	1.03	5.82	2.46 ± 2.72	0.89	9.1	2.15 ± 1.8	1.1
β-Copaene	24.35	1431	0 ± 0	0	0	0 ± 0	0	0	0 ± 0	0	0	0 ± 0	0	0	0 ± 0	0	0	0 ± 0	0	0	0 ± 0	0	0	0 ± 0	0	0	0 ± 0	0	0	0 ± 0	0	0	0 ± 0	0	0	0 ± 0	0	0	0 ± 0	0	0	0 ± 0	0	0	0 ± 0.01	0	0.04	0.02 ± 0.02	0
trans-Muurola-3,5-diene	24.76	1448	0 ± 0	0	0	0 ± 0	0	0	0 ± 0	0	0	0 ± 0	0	0	0 ± 0	0	0	0 ± 0	0	0	0 ± 0	0	0	0 ± 0	0	0	0 ± 0	0	0	0 ± 0	0	0	0.04 ± 0.04	0	0.1	0 ± 0	0	0	0 ± 0	0	0	0.02 ± 0.03	0	0.1	0.06 ± 0.02	0.03	0.09	0 ± 0	0
α-Humulene	25.02	1459	0.19 ± 0.11	0	0.37	0.03 ± 0.06	0	0.17	0.25 ± 0.14	0.06	0.41	0.03 ± 0.05	0	0.13	0.17 ± 0.07	0.08	0.26	0.2 ± 0.07	0.09	0.27	0.18 ± 0.1	0.06	0.32	0.23 ± 0.12	0.05	0.55	0.19 ± 0.09	0.07	0.36	0.26 ± 0.23	0.07	0.85	0.39 ± 0.3	0.11	0.98	0.31 ± 0.19	0.07	0.77	0.23 ± 0.2	0	0.71	0.34 ± 0.2	0.06	0.75	0.3 ± 0.43	0.1	1.36	0.19 ± 0.13	0.06
cis-Muurola-4(14),5-diene	25.18	1466	0.01 ± 0.02	0	0.07	0.01 ± 0.03	0	0.08	0 ± 0	0	0	0.02 ± 0.05	0	0.15	0.01 ± 0.02	0	0.06	0.03 ± 0.03	0	0.07	0.01 ± 0.02	0	0.06	0 ± 0.01	0	0.03	0 ± 0	0	0	0 ± 0.02	0	0.07	0.09 ± 0.06	0.03	0.23	0.03 ± 0.04	0	0.12	0.01 ± 0.02	0	0.08	0.04 ± 0.04	0	0.15	0.08 ± 0.03	0.04	0.13	0 ± 0	0
γ-Muurolene	25.48	1478	0 ± 0	0	0	0 ± 0	0	0	0 ± 0	0	0	0 ± 0	0	0	0.08 ± 0.03	0.05	0.15	0 ± 0	0	0	0 ± 0	0	0	0 ± 0	0	0	0 ± 0.02	0	0.06	0 ± 0	0	0	0 ± 0	0	0	0 ± 0.01	0	0.03	0 ± 0.01	0	0.02	0 ± 0	0	0	0.02 ± 0.02	0	0.07	0.02 ± 0.01	0
Germacrene D	25.65	1485	0.07 ± 0.08	0	0.16	0.14 ± 0.24	0	0.71	0.05 ± 0.13	0	0.34	0.03 ± 0.09	0	0.27	0.72 ± 0.31	0.41	1.34	0.96 ± 0.57	0.15	1.52	0.11 ± 0.2	0	0.62	0.29 ± 0.69	0	2.66	0.58 ± 0.97	0	2.68	0.5 ± 0.67	0	2.2	0.53 ± 0.53	0.15	1.76	0.56 ± 0.57	0	1.87	0.88 ± 0.76	0	1.95	0.14 ± 0.24	0	0.83	0.73 ± 0.47	0.04	1.5	0.96 ± 0.96	0.06
Bicyclogermacrene	26	1499	0.3 ± 0.26	0	0.77	0.09 ± 0.16	0	0.44	0.02 ± 0.06	0	0.15	0 ± 0	0	0	0.05 ± 0.07	0	0.22	0.08 ± 0.08	0	0.17	0.04 ± 0.05	0	0.12	0.13 ± 0.15	0	0.63	0.01 ± 0.04	0	0.13	0.11 ± 0.14	0	0.35	0.01 ± 0.03	0	0.08	0.01 ± 0.04	0	0.11	0.16 ± 0.14	0.03	0.46	0.07 ± 0.06	0	0.19	0.02 ± 0.02	0	0.05	0.04 ± 0.06	0
(E,E)-α-Farnesene	26.17	1506	0 ± 0	0	0	0 ± 0	0	0	0 ± 0	0	0	0.03 ± 0.05	0	0.12	0.02 ± 0.06	0	0.18	0 ± 0	0	0	0.01 ± 0.02	0	0.07	0 ± 0.02	0	0.08	0 ± 0.01	0	0.05	0 ± 0	0	0	0.07 ± 0.1	0	0.21	0.03 ± 0.04	0	0.1	0.01 ± 0.03	0	0.1	0 ± 0	0	0	0 ± 0	0	0	0 ± 0	0
β-Bisabolene	26.28	1511	1.42 ± 0.8	0.23	2.56	1.22 ± 0.52	0.42	2.07	1.71 ± 0.68	0.54	2.76	0.91 ± 0.59	0.25	2.02	0.96 ± 0.45	0.09	1.55	1.01 ± 0.21	0.75	1.21	1.08 ± 0.43	0.2	1.64	0.66 ± 0.53	0.18	2.57	0.89 ± 0.52	0.18	1.9	0.48 ± 0.38	0.1	1.45	2.28 ± 0.2	2.01	2.67	0.78 ± 0.5	0	1.76	0.61 ± 0.48	0.05	1.57	0.56 ± 0.34	0	1.14	1.19 ± 0.72	0.44	2.42	0.49 ± 0.19	0.19
γ-Cadinene	26.42	1516	0 ± 0	0	0	0 ± 0	0	0	0 ± 0	0	0	0 ± 0	0	0	0.07 ± 0.03	0	0.1	0.02 ± 0.03	0	0.06	0 ± 0	0	0	0 ± 0	0	0	0.01 ± 0.02	0	0.06	0 ± 0	0	0	0.02 ± 0.02	0	0.05	0 ± 0.01	0	0.03	0 ± 0	0	0	0 ± 0	0	0	0.04 ± 0.03	0	0.09	0.03 ± 0.01	0.02
δ-Cadinene	26.53	1521	0 ± 0	0	0	0 ± 0	0	0	0 ± 0	0	0	0 ± 0	0	0	0.1 ± 0.03	0.07	0.17	0.01 ± 0.03	0	0.07	0.01 ± 0.02	0	0.05	0 ± 0	0	0	0.02 ± 0.02	0	0.06	0 ± 0	0	0	0 ± 0	0	0	0 ± 0.01	0	0.04	0 ± 0.01	0	0.03	0 ± 0	0	0	0.03 ± 0.02	0	0.08	0.04 ± 0.01	0.02
trans-Calamenene	26.58	1522	0 ± 0	0	0	0 ± 0	0	0	0 ± 0	0	0	0 ± 0	0	0	0 ± 0	0	0	0 ± 0	0	0	0 ± 0	0	0	0 ± 0	0	0	0 ± 0	0	0	0 ± 0	0	0	0.01 ± 0.02	0	0.05	0 ± 0.01	0	0.04	0 ± 0.01	0	0.02	0 ± 0	0	0	0.02 ± 0.01	0	0.03	0 ± 0	0
β-Sesquiphellandrene	26.66	1526	0 ± 0	0	0	0 ± 0	0	0	0 ± 0	0	0	0 ± 0	0	0	0 ± 0	0	0	0 ± 0	0	0	0 ± 0	0	0	0 ± 0	0	0	0 ± 0	0	0	0 ± 0	0	0	0.04 ± 0.01	0.02	0.04	0 ± 0	0	0	0 ± 0.01	0	0.03	0 ± 0	0	0	0.01 ± 0.01	0	0.03	0 ± 0	0
Thymohydroquinone	27.24	1550	0.28 ± 0.26	0	0.73	0.03 ± 0.09	0	0.26	0.35 ± 0.28	0.12	0.86	0.48 ± 0.79	0	2.52	0.42 ± 0.39	0.08	1.48	0 ± 0	0	0	0.53 ± 0.72	0.06	2.22	0.05 ± 0.18	0	0.76	0 ± 0	0	0	0 ± 0	0	0	0 ± 0	0	0	0.01 ± 0.05	0	0.19	0 ± 0	0	0	0.08 ± 0.24	0	0.94	0.22 ± 0.23	0	0.68	0.25 ± 0.22	0.09
Spathulenol	27.94	1578	0.03 ± 0.05	0	0.13	0.01 ± 0.04	0	0.11	0 ± 0	0	0	0 ± 0	0	0	0.01 ± 0.02	0	0.08	0 ± 0	0	0	0 ± 0	0	0	0 ± 0.02	0	0.06	0 ± 0	0	0	0 ± 0	0	0	0 ± 0	0	0	0 ± 0	0	0	0 ± 0	0	0	0 ± 0.01	0	0.02	0 ± 0	0	0	0 ± 0	0
Germacrene D-4-ol	27.95	1578	0 ± 0	0	0	0 ± 0	0	0	0 ± 0	0	0	0.06 ± 0.08	0	0.21	0.01 ± 0.04	0	0.12	0 ± 0	0	0	0.07 ± 0.11	0	0.29	0.01 ± 0.03	0	0.15	0.01 ± 0.04	0	0.12	0.04 ± 0.07	0	0.2	0 ± 0	0	0	0 ± 0	0	0	0.08 ± 0.17	0	0.63	0 ± 0	0	0	0 ± 0.01	0	0.03	0.03 ± 0.08	0
Caryophyllene oxide	28.08	1584	0.03 ± 0.09	0	0.26	0.01 ± 0.04	0	0.11	0.04 ± 0.05	0	0.11	0.04 ± 0.06	0	0.14	0.1 ± 0.08	0	0.23	0.02 ± 0.04	0	0.09	0.09 ± 0.07	0	0.2	0.02 ± 0.04	0	0.11	0.01 ± 0.03	0	0.09	0.01 ± 0.03	0	0.11	0 ± 0	0	0	0.06 ± 0.07	0	0.23	0.01 ± 0.03	0	0.09	0.04 ± 0.05	0	0.17	0.11 ± 0.12	0	0.38	0.07 ± 0.02	0.05
1,10-di-epi-Cubenol	28.84	1616	0 ± 0	0	0	0 ± 0	0	0	0 ± 0	0	0	0 ± 0	0	0	0 ± 0	0	0	0 ± 0	0	0	0 ± 0	0	0	0 ± 0	0	0	0 ± 0	0	0	0 ± 0	0	0	0.02 ± 0.03	0	0.07	0 ± 0	0	0	0 ± 0	0	0	0 ± 0	0	0	0.02 ± 0.02	0	0.05	0 ± 0	0
Hexadecanoic acid	36.01	1957	0.01 ± 0.01	0	0.04	0.01 ± 0.04	0	0.11	0 ± 0	0	0	0.01 ± 0.04	0	0.11	0.02 ± 0.04	0	0.1	0.01 ± 0.02	0	0.05	0.01 ± 0.04	0	0.15	0 ± 0	0	0	0 ± 0	0	0	0 ± 0	0	0	0 ± 0	0	0	0 ± 0	0	0	0 ± 0	0	0	0 ± 0	0	0	0 ± 0	0	0	0 ± 0	0
Phyllocladene	37.09	2011	0 ± 0	0	0	0.01 ± 0.04	0	0.11	0.01 ± 0.02	0	0.07	0 ± 0	0	0	0 ± 0.01	0	0.04	0 ± 0	0	0	0 ± 0.01	0	0.04	0 ± 0.02	0	0.08	0 ± 0	0	0	0 ± 0	0	0	0.04 ± 0.04	0	0.09	0 ± 0	0	0	0 ± 0.01	0	0.04	0 ± 0.01	0	0.04	0.01 ± 0.01	0	0.04	0.01 ± 0.02	0
Larixol	41.56	2261	0.61 ± 0.57	0.21	1.96	0.45 ± 0.36	0	0.95	0.65 ± 0.33	0.17	1.14	0.57 ± 0.23	0.18	0.94	0.67 ± 0.38	0.28	1.43	0.27 ± 0.24	0	0.63	0.42 ± 0.26	0.05	1.09	0.2 ± 0.38	0	1.82	0.31 ± 0.28	0	0.85	0.02 ± 0.03	0	0.08	0.5 ± 0.3	0.23	1.09	0.2 ± 0.15	0	0.65	0.2 ± 0.12	0.07	0.49	0.25 ± 0.16	0.06	0.66	0.29 ± 0.16	0.18	0.66	0.23 ± 0.19	0.07
			A			B			C			D			E			F			G			H
Compound	RT	RI	MEAN	MIN	MAX	MEAN	MIN	MAX	MEAN	MIN	MAX	MEAN	MIN	MAX	MEAN	MIN	MAX	MEAN	MIN	MAX	MEAN	MIN	MAX	MEAN	MIN	MAX
α-Thujene	9.4	921	0.93 ± 0.19	0.76	1.28	0.94 ± 0.14	0.7	1.15	0.89 ± 0.16	0.75	1.16	0.88 ± 0.13	0.71	1.07	1.02 ± 0.11	0.8	1.18	1 ± 0.15	0.77	1.16	1.28 ± 0.6	0.85	3.14	2.61 ± 0.42	1.07	3.21
α-Pinene	9.62	929	0.45 ± 0.07	0.36	0.56	0.41 ± 0.07	0.3	0.53	0.36 ± 0.05	0.32	0.45	0.39 ± 0.06	0.33	0.54	0.42 ± 0.03	0.37	0.46	0.43 ± 0.03	0.4	0.46	0.5 ± 0.19	0.38	1.09	0.98 ± 0.16	0.46	1.23
Camphene	10.15	946	0.24 ± 0.13	0.05	0.44	0.01 ± 0.03	0	0.09	0 ± 0	0	0	0.04 ± 0.06	0	0.16	0.08 ± 0.03	0.05	0.17	0.07 ± 0.02	0.05	0.1	0.11 ± 0.1	0.04	0.37	0.16 ± 0.08	0.08	0.4
Sabinene	10.93	970	0.09 ± 0.02	0.08	0.12	0.25 ± 0.39	0	1.19	0.06 ± 0.04	0	0.1	0.81 ± 2.3	0	6.93	0.06 ± 0.03	0	0.11	0.11 ± 0.01	0.1	0.12	0.1 ± 0.05	0.06	0.24	0.55 ± 1.19	0.15	5.84
β-Pinene	11.07	975	0.06 ± 0.04	0	0.1	0.02 ± 0.03	0	0.08	0.04 ± 0.04	0	0.1	0.06 ± 0.04	0	0.11	0.08 ± 0.01	0.07	0.09	0.08 ± 0	0.08	0.09	0.09 ± 0.03	0.07	0.18	0.16 ± 0.03	0.1	0.28
1-Octen-3-ol	11.18	979	0.25 ± 0.09	0.09	0.38	0.25 ± 0.16	0.12	0.61	0.27 ± 0.08	0.15	0.42	0.11 ± 0.22	0	0.65	0.2 ± 0.1	0	0.34	0.11 ± 0.02	0.09	0.14	0.1 ± 0.03	0.06	0.14	0.11 ± 0.09	0.03	0.42
3-Octanone	11.34	984	0.02 ± 0.05	0	0.12	0.03 ± 0.07	0	0.2	0.02 ± 0.05	0	0.14	0.02 ± 0.06	0	0.18	0.01 ± 0.02	0	0.05	0 ± 0	0	0	0 ± 0.01	0	0.03	0.03 ± 0.05	0	0.21
Myrcene	11.49	989	0.83 ± 0.21	0.56	1.27	0.78 ± 0.19	0.47	0.96	0.71 ± 0.16	0.45	0.93	0.59 ± 0.19	0.28	0.92	0.49 ± 0.32	0.08	0.9	0.88 ± 0.11	0.7	0.98	1.04 ± 0.41	0.63	2.26	1.8 ± 0.27	0.93	2.13
α-Phellandrene	12.02	1006	0.08 ± 0.05	0	0.14	0 ± 0	0	0	0.07 ± 0.04	0	0.11	0.02 ± 0.04	0	0.09	0.08 ± 0.03	0.05	0.12	0.03 ± 0.04	0	0.08	0.11 ± 0.05	0.07	0.25	0.19 ± 0.05	0.07	0.32
δ-3-Carene	12.1	1008	0.02 ± 0.03	0	0.06	0 ± 0	0	0	0.01 ± 0.02	0	0.06	0.01 ± 0.02	0	0.05	0.04 ± 0.02	0	0.06	0.05 ± 0	0.05	0.06	0.06 ± 0.03	0.05	0.14	0.11 ± 0.02	0.05	0.16
α-Terpinene	12.37	1017	0.46 ± 0.23	0.09	0.72	0.05 ± 0.1	0	0.28	0.38 ± 0.24	0.09	0.79	0.14 ± 0.22	0	0.67	0.28 ± 0.22	0	0.66	0.01 ± 0.03	0	0.07	0.37 ± 0.32	0	0.9	0.87 ± 0.4	0.13	1.65
p-Cymene	12.61	1025	5.06 ± 1.78	3.16	8.66	3.96 ± 0.78	2.93	5.36	4.98 ± 1.75	3.57	8.71	4.97 ± 1.25	2.92	7.2	4.15 ± 1.03	3.1	6.72	2.92 ± 0.33	2.63	3.44	4.45 ± 1.54	2.89	7.55	5.06 ± 1.25	3.9	9.61
Limonene	12.77	1030	0.07 ± 0.05	0	0.16	0.04 ± 0.06	0	0.13	0.06 ± 0.03	0	0.09	0.04 ± 0.05	0	0.12	0.07 ± 0.03	0	0.1	0.06 ± 0	0.06	0.07	0.11 ± 0.05	0.06	0.26	0.2 ± 0.05	0.1	0.27
β-Phellandrene	12.81	1031	0.07 ± 0.03	0	0.12	0.05 ± 0.04	0	0.09	0.07 ± 0.03	0	0.1	0.1 ± 0.09	0	0.31	0.09 ± 0.01	0.07	0.12	0.09 ± 0.01	0.08	0.11	0.11 ± 0.02	0.07	0.17	0.15 ± 0.03	0.11	0.25
1,8-Cineole	12.85	1031	0 ± 0	0	0	0 ± 0	0	0	0 ± 0	0	0	0 ± 0	0	0	0 ± 0	0	0	0 ± 0	0	0	0 ± 0	0	0	0 ± 0	0	0
(Z)-β-Ocimene	13	1037	0.03 ± 0.08	0	0.23	0.05 ± 0.1	0	0.26	0.04 ± 0.11	0	0.29	0.18 ± 0.53	0	1.58	0 ± 0.01	0	0.05	0 ± 0	0	0	0.02 ± 0.05	0	0.16	0 ± 0	0	0
(E)-β-Ocimene	13.34	1048	0 ± 0	0	0	0 ± 0	0	0	0 ± 0	0	0	0.01 ± 0.04	0	0.12	0 ± 0	0	0	0 ± 0	0	0	0.02 ± 0.04	0	0.12	0.07 ± 0.04	0	0.24
γ-Terpinene	13.71	1060	6.77 ± 3.83	3.14	14.8	6.27 ± 3.44	2.55	13.47	5.51 ± 1.42	3.65	7.37	4.24 ± 3.17	0.33	11.1	2.31 ± 0.98	1.3	4.9	1.99 ± 0.45	1.54	2.63	4.3 ± 2.95	1.14	10.97	8.19 ± 4.3	1.21	17.72
cis-Sabinene hydrate	14.08	1072	0.4 ± 0.19	0.24	0.7	0.31 ± 0.17	0	0.57	0.38 ± 0.12	0.13	0.47	0.46 ± 0.21	0.1	0.75	0.52 ± 0.12	0.28	0.68	0.44 ± 0.08	0.3	0.53	0.43 ± 0.12	0.18	0.65	0.54 ± 0.2	0.2	1
Terpinolene	14.57	1088	0 ± 0	0	0	0 ± 0	0	0	0 ± 0	0	0	0 ± 0	0	0	0 ± 0	0	0	0 ± 0	0	0	0 ± 0	0	0	0 ± 0.01	0	0.03
Linalool	15	1102	0.13 ± 0.09	0	0.26	0.12 ± 0.13	0	0.39	0.07 ± 0.07	0	0.15	0.08 ± 0.05	0	0.15	0.04 ± 0.06	0	0.16	0 ± 0	0	0	0.06 ± 0.08	0	0.21	0 ± 0	0	0
trans-Sabinene hydrate	15.04	1102	0.11 ± 0.09	0	0.23	0.04 ± 0.08	0	0.19	0.23 ± 0.11	0.1	0.43	0.16 ± 0.06	0.1	0.3	0.21 ± 0.05	0.15	0.3	0.23 ± 0.03	0.19	0.26	0.25 ± 0.09	0.14	0.39	0.24 ± 0.06	0.15	0.38
1,3,8-p-Menthatriene	15.4	1114	0 ± 0	0	0	0 ± 0	0	0	0.02 ± 0.04	0	0.08	0 ± 0	0	0	0.05 ± 0.05	0	0.12	0.05 ± 0.03	0	0.08	0.06 ± 0.04	0	0.12	0 ± 0	0	0
2-(1Z)-propenyl-Phenol	16.23	1141	0 ± 0	0	0	0 ± 0	0	0	0 ± 0	0	0	0 ± 0	0	0	0.01 ± 0.02	0	0.05	0 ± 0	0	0	0.02 ± 0.02	0	0.06	0 ± 0	0	0
Borneol	17.22	1173	0.57 ± 0.4	0.08	1.17	0.04 ± 0.07	0	0.18	0 ± 0	0	0	0.09 ± 0.1	0	0.28	0.17 ± 0.12	0.08	0.5	0.12 ± 0.06	0.07	0.19	0.23 ± 0.28	0	0.98	0.18 ± 0.12	0.07	0.52
Terpinen-4-ol	17.47	1181	0.13 ± 0.02	0.1	0.15	0.07 ± 0.06	0	0.12	0.13 ± 0.02	0.1	0.15	0.13 ± 0.03	0.1	0.19	0.15 ± 0.01	0.13	0.18	0.15 ± 0.01	0.13	0.16	0.15 ± 0.02	0.12	0.18	0.14 ± 0.02	0.1	0.17
α-Terpineol	17.89	1194	0.03 ± 0.04	0	0.09	0.04 ± 0.06	0	0.15	0.11 ± 0.06	0	0.21	0.02 ± 0.05	0	0.14	0.05 ± 0.04	0	0.1	0.06 ± 0	0.06	0.07	0.07 ± 0.06	0	0.24	0.04 ± 0.03	0	0.08
cis-Dihydro carvone	17.96	1197	0.01 ± 0.02	0	0.07	0 ± 0	0	0	0 ± 0	0	0	0 ± 0	0	0	0.03 ± 0.03	0	0.06	0.04 ± 0.03	0	0.06	0.04 ± 0.02	0	0.07	0 ± 0.01	0	0.04
trans-Dihydro carvone	18.16	1203	0 ± 0	0	0	0 ± 0	0	0	0.01 ± 0.02	0	0.06	0 ± 0	0	0	0.04 ± 0.03	0	0.08	0.05 ± 0.03	0	0.07	0.04 ± 0.03	0	0.06	0.03 ± 0.03	0	0.07
Carvacrol, methyl ether	19.15	1239	0.44 ± 0.24	0.09	0.81	0.35 ± 0.39	0	0.99	0.3 ± 0.44	0	1.04	0.32 ± 0.6	0	1.73	0.47 ± 0.5	0	1.85	0.58 ± 0.78	0.11	1.96	0.57 ± 0.51	0.09	1.79	0.34 ± 0.74	0	2.67
Ascaridole	19.18	1241	0.21 ± 0.24	0	0.62	0.28 ± 0.2	0	0.6	0.16 ± 0.1	0	0.28	0.25 ± 0.27	0	0.78	0.08 ± 0.07	0	0.17	0.17 ± 0.06	0.11	0.23	0.12 ± 0.1	0	0.31	0.02 ± 0.08	0	0.39
Carvone	19.33	1245	0 ± 0	0	0	0 ± 0	0	0	0 ± 0	0	0	0 ± 0	0	0	0 ± 0	0	0	0 ± 0	0	0	0 ± 0	0	0	0 ± 0.02	0	0.07
Thymoquinone	19.44	1250	4.45 ± 3.86	1.44	13.22	2.7 ± 1.23	1.18	4.33	3.18 ± 2.26	1.85	8.21	4.55 ± 2.49	2	9.81	2.6 ± 1.31	1.53	5.18	1.15 ± 0.28	0.76	1.54	2.17 ± 1.83	0.61	6.25	1.1 ± 1.3	0.13	4.48
Bornyl acetate	20.46	1287	0.06 ± 0.07	0	0.17	0 ± 0	0	0	0 ± 0	0	0	0 ± 0	0	0	0 ± 0	0	0	0 ± 0	0	0	0.01 ± 0.02	0	0.06	0 ± 0.02	0	0.08
Thymol	20.58	1291	0.21 ± 0.05	0.17	0.33	0.14 ± 0.12	0	0.29	0.18 ± 0.04	0.14	0.26	0.19 ± 0.03	0.14	0.24	0.26 ± 0.05	0.2	0.35	0.25 ± 0.03	0.22	0.3	0.25 ± 0.06	0.18	0.35	0.3 ± 0.11	0.2	0.78
Carvacrol	20.83	1301	57.14 ± 8.78	40.55	70.56	62.87 ± 7.61	51.76	73.82	57.02 ± 6.31	47.91	65.35	53.9 ± 4.41	46.49	61.05	59.44 ± 3.31	54.83	65.29	67.15 ± 3.28	63.74	72.14	60.28 ± 7.03	47.32	68.45	59.13 ± 4.89	50.72	68.81
δ-Elemene	21.79	1335	0 ± 0	0	0	0 ± 0	0	0	0 ± 0	0	0	0 ± 0	0	0	0 ± 0	0	0	0 ± 0	0	0	0 ± 0	0	0	0 ± 0.02	0	0.08
Eugenol	22.24	1352	0.01 ± 0.02	0	0.07	0.02 ± 0.06	0	0.17	0.01 ± 0.02	0	0.04	0 ± 0	0	0	0.01 ± 0.02	0	0.06	0.02 ± 0.03	0	0.08	0.02 ± 0.03	0	0.07	0 ± 0	0	0
Carvacrol acetate	22.58	1364	0 ± 0	0	0	0 ± 0	0	0	0 ± 0	0	0	0.01 ± 0.03	0	0.08	0.01 ± 0.02	0	0.06	0.07 ± 0.05	0	0.11	0.01 ± 0.02	0	0.07	0.07 ± 0.07	0	0.25
β-Bourbonene	23.18	1386	0 ± 0	0	0	0 ± 0	0	0	0 ± 0	0	0	0 ± 0	0	0	0.03 ± 0.02	0	0.06	0.02 ± 0.03	0	0.06	0 ± 0.01	0	0.04	0 ± 0.01	0	0.04
β-Elemene	23.3	1389	0 ± 0	0	0	0 ± 0	0	0	0 ± 0	0	0	0 ± 0	0	0	0 ± 0	0	0	0 ± 0	0	0	0 ± 0	0	0	0 ± 0.01	0	0.05
Caryophyllene(E-)	24.12	1422	1.69 ± 0.69	0.74	2.7	0.68 ± 0.37	0.15	1.14	1.95 ± 0.72	0.78	2.84	0.85 ± 0.27	0.48	1.29	1.31 ± 0.68	0.61	2.87	1.51 ± 0.26	1.21	1.8	1.86 ± 0.84	0.69	3.01	2.51 ± 1.09	1.21	4.77
β-Copaene	24.35	1431	0 ± 0	0	0	0 ± 0	0	0	0 ± 0	0	0	0 ± 0	0	0	0 ± 0	0	0	0 ± 0	0	0	0 ± 0	0	0	0 ± 0	0	0
trans-Muurola-3,5-diene	24.76	1448	0 ± 0	0	0	0 ± 0	0	0	0 ± 0	0	0	0 ± 0	0	0	0 ± 0	0	0	0 ± 0	0	0	0 ± 0	0	0	0 ± 0	0	0
α-Humulene	25.02	1459	0.19 ± 0.11	0	0.37	0.03 ± 0.06	0	0.17	0.25 ± 0.14	0.06	0.41	0.03 ± 0.05	0	0.13	0.17 ± 0.07	0.08	0.26	0.2 ± 0.07	0.09	0.27	0.18 ± 0.1	0.06	0.32	0.23 ± 0.12	0.05	0.55
cis-Muurola-4(14),5-diene	25.18	1466	0.01 ± 0.02	0	0.07	0.01 ± 0.03	0	0.08	0 ± 0	0	0	0.02 ± 0.05	0	0.15	0.01 ± 0.02	0	0.06	0.03 ± 0.03	0	0.07	0.01 ± 0.02	0	0.06	0 ± 0.01	0	0.03
γ-Muurolene	25.48	1478	0 ± 0	0	0	0 ± 0	0	0	0 ± 0	0	0	0 ± 0	0	0	0.08 ± 0.03	0.05	0.15	0 ± 0	0	0	0 ± 0	0	0	0 ± 0	0	0
Germacrene D	25.65	1485	0.07 ± 0.08	0	0.16	0.14 ± 0.24	0	0.71	0.05 ± 0.13	0	0.34	0.03 ± 0.09	0	0.27	0.72 ± 0.31	0.41	1.34	0.96 ± 0.57	0.15	1.52	0.11 ± 0.2	0	0.62	0.29 ± 0.69	0	2.66
Bicyclogermacrene	26	1499	0.3 ± 0.26	0	0.77	0.09 ± 0.16	0	0.44	0.02 ± 0.06	0	0.15	0 ± 0	0	0	0.05 ± 0.07	0	0.22	0.08 ± 0.08	0	0.17	0.04 ± 0.05	0	0.12	0.13 ± 0.15	0	0.63
(E,E)-α-Farnesene	26.17	1506	0 ± 0	0	0	0 ± 0	0	0	0 ± 0	0	0	0.03 ± 0.05	0	0.12	0.02 ± 0.06	0	0.18	0 ± 0	0	0	0.01 ± 0.02	0	0.07	0 ± 0.02	0	0.08
β-Bisabolene	26.28	1511	1.42 ± 0.8	0.23	2.56	1.22 ± 0.52	0.42	2.07	1.71 ± 0.68	0.54	2.76	0.91 ± 0.59	0.25	2.02	0.96 ± 0.45	0.09	1.55	1.01 ± 0.21	0.75	1.21	1.08 ± 0.43	0.2	1.64	0.66 ± 0.53	0.18	2.57
γ-Cadinene	26.42	1516	0 ± 0	0	0	0 ± 0	0	0	0 ± 0	0	0	0 ± 0	0	0	0.07 ± 0.03	0	0.1	0.02 ± 0.03	0	0.06	0 ± 0	0	0	0 ± 0	0	0
δ-Cadinene	26.53	1521	0 ± 0	0	0	0 ± 0	0	0	0 ± 0	0	0	0 ± 0	0	0	0.1 ± 0.03	0.07	0.17	0.01 ± 0.03	0	0.07	0.01 ± 0.02	0	0.05	0 ± 0	0	0
trans-Calamenene	26.58	1522	0 ± 0	0	0	0 ± 0	0	0	0 ± 0	0	0	0 ± 0	0	0	0 ± 0	0	0	0 ± 0	0	0	0 ± 0	0	0	0 ± 0	0	0
β-Sesquiphellandrene	26.66	1526	0 ± 0	0	0	0 ± 0	0	0	0 ± 0	0	0	0 ± 0	0	0	0 ± 0	0	0	0 ± 0	0	0	0 ± 0	0	0	0 ± 0	0	0
Thymohydroquinone	27.24	1550	0.28 ± 0.26	0	0.73	0.03 ± 0.09	0	0.26	0.35 ± 0.28	0.12	0.86	0.48 ± 0.79	0	2.52	0.42 ± 0.39	0.08	1.48	0 ± 0	0	0	0.53 ± 0.72	0.06	2.22	0.05 ± 0.18	0	0.76
Spathulenol	27.94	1578	0.03 ± 0.05	0	0.13	0.01 ± 0.04	0	0.11	0 ± 0	0	0	0 ± 0	0	0	0.01 ± 0.02	0	0.08	0 ± 0	0	0	0 ± 0	0	0	0 ± 0.02	0	0.06
Germacrene D-4-ol	27.95	1578	0 ± 0	0	0	0 ± 0	0	0	0 ± 0	0	0	0.06 ± 0.08	0	0.21	0.01 ± 0.04	0	0.12	0 ± 0	0	0	0.07 ± 0.11	0	0.29	0.01 ± 0.03	0	0.15
Caryophyllene oxide	28.08	1584	0.03 ± 0.09	0	0.26	0.01 ± 0.04	0	0.11	0.04 ± 0.05	0	0.11	0.04 ± 0.06	0	0.14	0.1 ± 0.08	0	0.23	0.02 ± 0.04	0	0.09	0.09 ± 0.07	0	0.2	0.02 ± 0.04	0	0.11
1,10-di-epi-Cubenol	28.84	1616	0 ± 0	0	0	0 ± 0	0	0	0 ± 0	0	0	0 ± 0	0	0	0 ± 0	0	0	0 ± 0	0	0	0 ± 0	0	0	0 ± 0	0	0
Hexadecanoic acid	36.01	1957	0.01 ± 0.01	0	0.04	0.01 ± 0.04	0	0.11	0 ± 0	0	0	0.01 ± 0.04	0	0.11	0.02 ± 0.04	0	0.1	0.01 ± 0.02	0	0.05	0.01 ± 0.04	0	0.15	0 ± 0	0	0
Phyllocladene	37.09	2011	0 ± 0	0	0	0.01 ± 0.04	0	0.11	0.01 ± 0.02	0	0.07	0 ± 0	0	0	0 ± 0.01	0	0.04	0 ± 0	0	0	0 ± 0.01	0	0.04	0 ± 0.02	0	0.08
Larixol	41.56	2261	0.61 ± 0.57	0.21	1.96	0.45 ± 0.36	0	0.95	0.65 ± 0.33	0.17	1.14	0.57 ± 0.23	0.18	0.94	0.67 ± 0.38	0.28	1.43	0.27 ± 0.24	0	0.63	0.42 ± 0.26	0.05	1.09	0.2 ± 0.38	0	1.82
			I			J			K			L			M			N			O			P
Compound	RT	RI	MEAN	MIN	MAX	MEAN	MIN	MAX	MEAN	MIN	MAX	MEAN	MIN	MAX	MEAN	MIN	MAX	MEAN	MIN	MAX	MEAN	MIN	MAX	MEAN	MIN	MAX
α-Thujene	9.4	921	2.37 ± 0.22	1.81	2.66	2.46 ± 0.23	1.97	2.87	2.53 ± 0.21	2.15	2.8	2.69 ± 0.43	1.59	3.21	2.45 ± 0.16	2.25	2.73	2.74 ± 0.52	1.91	3.43	2.67 ± 1.1	0.03	3.3	3.01 ± 0.11	2.87	3.13
α-Pinene	9.62	929	0.9 ± 0.07	0.77	0.98	0.97 ± 0.08	0.85	1.15	1.03 ± 0.12	0.84	1.15	1.02 ± 0.12	0.79	1.2	0.96 ± 0.06	0.85	1.05	1.04 ± 0.16	0.76	1.32	1.32 ± 0.46	1.02	2.44	1.19 ± 0.08	1.08	1.28
Camphene	10.15	946	0.15 ± 0.08	0.07	0.32	0.17 ± 0.07	0.09	0.32	0.15 ± 0.06	0.08	0.25	0.18 ± 0.12	0.07	0.57	0.18 ± 0.07	0.07	0.31	0.19 ± 0.13	0.06	0.55	0.3 ± 0.33	0.11	1.12	0.22 ± 0.1	0.09	0.32
Sabinene	10.93	970	0.2 ± 0.04	0.13	0.24	0.67 ± 1.78	0.16	6.84	3.5 ± 3.91	0.2	10.15	0.77 ± 1.59	0.14	5.91	0.92 ± 2.25	0.22	8.38	0.65 ± 1.5	0.07	6.07	0.24 ± 0.11	0.17	0.51	1.54 ± 2.94	0.16	6.8
β-Pinene	11.07	975	0.14 ± 0.01	0.13	0.17	0.16 ± 0.03	0.13	0.26	0.29 ± 0.22	0.13	0.65	0.17 ± 0.03	0.11	0.26	0.16 ± 0.02	0.14	0.2	0.17 ± 0.03	0.11	0.22	0.19 ± 0.02	0.16	0.21	0.21 ± 0.03	0.18	0.25
1-Octen-3-ol	11.18	979	0.07 ± 0.06	0	0.18	0.09 ± 0.1	0	0.28	0.1 ± 0.07	0	0.18	0.05 ± 0.08	0	0.27	0.13 ± 0.09	0	0.34	0.13 ± 0.14	0	0.54	0.19 ± 0.11	0.06	0.36	0.14 ± 0.02	0.11	0.16
3-Octanone	11.34	984	0 ± 0.02	0	0.05	0.03 ± 0.04	0	0.1	0.03 ± 0.03	0	0.08	0 ± 0.01	0	0.04	0.02 ± 0.02	0	0.06	0.01 ± 0.03	0	0.1	0.07 ± 0.06	0	0.17	0.03 ± 0.01	0.02	0.03
Myrcene	11.49	989	1.55 ± 0.27	0.95	1.86	1.75 ± 0.27	1.29	2.34	1.86 ± 0.17	1.58	2.11	1.81 ± 0.33	0.9	2.22	1.9 ± 0.18	1.63	2.17	1.97 ± 0.32	1.56	2.75	1.93 ± 0.43	1.1	2.33	1.98 ± 0.21	1.74	2.28
α-Phellandrene	12.02	1006	0.17 ± 0.04	0.12	0.24	0.22 ± 0.05	0.12	0.31	0.18 ± 0.02	0.16	0.22	0.16 ± 0.05	0.07	0.25	0.19 ± 0.05	0.07	0.27	0.22 ± 0.07	0.13	0.41	0.22 ± 0.06	0.1	0.29	0.23 ± 0.01	0.22	0.25
δ-3-Carene	12.1	1008	0.1 ± 0.01	0.08	0.11	0.11 ± 0.02	0.07	0.14	0.09 ± 0.02	0.07	0.12	0.11 ± 0.03	0.04	0.15	0.1 ± 0.02	0.07	0.13	0.11 ± 0.02	0.07	0.14	0.12 ± 0.02	0.09	0.14	0.12 ± 0.01	0.11	0.14
α-Terpinene	12.37	1017	0.8 ± 0.41	0.26	1.49	1.41 ± 0.7	0.42	2.62	0.66 ± 0.32	0.34	1.24	0.67 ± 0.4	0.16	1.5	0.85 ± 0.55	0.04	2	1.3 ± 0.96	0.29	3.84	0.91 ± 0.39	0.22	1.59	1.08 ± 0.43	0.63	1.77
p-Cymene	12.61	1025	4.84 ± 0.93	3.91	7.01	5.04 ± 1.23	3.07	7.51	3.99 ± 0.38	3.49	4.5	5.5 ± 1.07	4.06	8.16	4.47 ± 0.51	3.92	5.75	5.77 ± 1.29	3.64	8.09	6.73 ± 1.22	4.75	8.58	6.88 ± 1.19	4.81	7.67
Limonene	12.77	1030	0.18 ± 0.02	0.16	0.21	0.22 ± 0.03	0.16	0.26	0.22 ± 0.06	0.16	0.32	0.21 ± 0.04	0.15	0.28	0.2 ± 0.04	0.15	0.27	0.21 ± 0.05	0.14	0.33	0.19 ± 0.04	0.09	0.23	0.23 ± 0.04	0.16	0.26
β-Phellandrene	12.81	1031	0.13 ± 0.05	0.09	0.27	0.15 ± 0.03	0.1	0.23	0.78 ± 1.07	0.14	2.72	0.16 ± 0.04	0.1	0.28	0.18 ± 0.08	0.11	0.4	0.17 ± 0.05	0.09	0.24	0.18 ± 0.04	0.1	0.22	0.21 ± 0.07	0.16	0.33
1,8-Cineole	12.85	1031	0 ± 0	0	0	0 ± 0	0	0	0 ± 0	0	0	0 ± 0	0	0	0.02 ± 0.06	0	0.21	0 ± 0	0	0	0 ± 0	0	0	0.01 ± 0.03	0	0.07
(Z)-β-Ocimene	13	1037	0.07 ± 0.14	0	0.46	0 ± 0	0	0	0.01 ± 0.02	0	0.07	0 ± 0	0	0	0.09 ± 0.1	0	0.28	0.11 ± 0.2	0	0.69	0.1 ± 0.2	0	0.55	0.01 ± 0.03	0	0.06
(E)-β-Ocimene	13.34	1048	0.04 ± 0.05	0	0.13	0.08 ± 0.05	0	0.22	0.08 ± 0.02	0.05	0.11	0.07 ± 0.03	0	0.11	0.5 ± 1.49	0.07	5.45	0.1 ± 0.06	0	0.21	0.07 ± 0.04	0	0.13	0.06 ± 0.02	0.04	0.1
γ-Terpinene	13.71	1060	6.25 ± 2.1	3.37	10.36	11.06 ± 5.51	3.28	20.69	9.07 ± 2.57	4.16	13.29	8.8 ± 4.91	2.89	19.37	9.56 ± 4.76	5.12	20.76	11.65 ± 7.42	0.08	24.74	6.11 ± 2.83	1.98	10.52	7.21 ± 3.52	2.97	12.6
cis-Sabinene hydrate	14.08	1072	0.38 ± 0.18	0.16	0.72	0.42 ± 0.19	0.12	0.78	0.97 ± 0.51	0.3	1.77	0.62 ± 0.25	0.25	1.08	0.62 ± 0.27	0.19	1.08	1.38 ± 2.51	0.16	10.37	0.81 ± 0.28	0.32	1.17	0.9 ± 0.38	0.53	1.5
Terpinolene	14.57	1088	0 ± 0.01	0	0.04	0.01 ± 0.02	0	0.05	0.01 ± 0.02	0	0.04	0 ± 0.01	0	0.04	0.01 ± 0.02	0	0.07	0.04 ± 0.09	0	0.35	0.03 ± 0.01	0	0.04	0.04 ± 0.01	0.03	0.05
Linalool	15	1102	0.01 ± 0.03	0	0.09	0.01 ± 0.03	0	0.1	0 ± 0	0	0	0.09 ± 0.17	0	0.5	0.02 ± 0.04	0	0.14	0 ± 0	0	0	0.04 ± 0.08	0	0.21	0.03 ± 0.06	0	0.13
trans-Sabinene hydrate	15.04	1102	0.2 ± 0.04	0.14	0.29	0.22 ± 0.04	0.16	0.28	0.37 ± 0.09	0.18	0.44	0.27 ± 0.07	0.17	0.44	0.25 ± 0.06	0.15	0.38	0.31 ± 0.11	0.14	0.57	0.29 ± 0.07	0.17	0.38	0.31 ± 0.06	0.23	0.37
1,3,8-p-Menthatriene	15.4	1114	0 ± 0	0	0	0 ± 0	0	0	0 ± 0	0	0	0 ± 0	0	0	0 ± 0.01	0	0.04	0 ± 0.01	0	0.03	0 ± 0	0	0	0 ± 0	0	0
2-(1Z)-propenyl-Phenol	16.23	1141	0 ± 0	0	0	0 ± 0	0	0	0 ± 0	0	0	0 ± 0	0	0	0 ± 0	0	0	0 ± 0	0	0	0 ± 0	0	0	0 ± 0	0	0
Borneol	17.22	1173	0.18 ± 0.14	0.06	0.6	0.2 ± 0.14	0.07	0.49	0.18 ± 0.12	0.06	0.42	0.23 ± 0.27	0.05	1.13	0.22 ± 0.11	0.06	0.4	0.24 ± 0.22	0.04	0.84	0.26 ± 0.16	0.09	0.6	0.27 ± 0.17	0.06	0.48
Terpinen-4-ol	17.47	1181	0.12 ± 0.02	0.1	0.15	0.13 ± 0.02	0.11	0.17	0.16 ± 0.01	0.13	0.17	0.14 ± 0.03	0.09	0.19	0.14 ± 0.03	0.11	0.19	0.15 ± 0.03	0.09	0.21	0.19 ± 0.02	0.15	0.22	0.19 ± 0.01	0.17	0.2
α-Terpineol	17.89	1194	0.01 ± 0.02	0	0.06	0 ± 0.01	0	0.05	0.27 ± 0.32	0.07	0.87	0.06 ± 0.03	0	0.11	0.06 ± 0.08	0	0.29	0.07 ± 0.04	0	0.16	0.08 ± 0.03	0.05	0.15	0.1 ± 0.03	0.06	0.14
cis-Dihydro carvone	17.96	1197	0 ± 0	0	0	0 ± 0	0	0	0.01 ± 0.03	0	0.08	0.01 ± 0.02	0	0.06	0 ± 0	0	0	0 ± 0	0	0	0.07 ± 0.03	0	0.1	0.01 ± 0.03	0	0.07
trans-Dihydro carvone	18.16	1203	0 ± 0	0	0	0.01 ± 0.02	0	0.06	0.01 ± 0.03	0	0.06	0.02 ± 0.03	0	0.08	0 ± 0	0	0	0 ± 0.01	0	0.03	0.07 ± 0.02	0.04	0.1	0.01 ± 0.02	0	0.05
Carvacrol, methyl ether	19.15	1239	0.48 ± 0.54	0	1.53	0.26 ± 0.4	0	1.24	0.58 ± 0.41	0.11	1.12	0.56 ± 0.96	0	3.69	1.03 ± 0.63	0.05	2.39	0.43 ± 0.46	0	1.23	0.4 ± 0.42	0.03	1.11	0.47 ± 0.58	0	1.47
Ascaridole	19.18	1241	0 ± 0	0	0	0 ± 0	0	0	0 ± 0	0	0	0 ± 0	0	0	0 ± 0	0	0	0 ± 0	0	0	0 ± 0	0	0	0 ± 0	0	0
Carvone	19.33	1245	0.01 ± 0.02	0	0.08	0 ± 0	0	0	0.04 ± 0.03	0	0.07	0.03 ± 0.03	0	0.09	0.03 ± 0.03	0	0.07	0.03 ± 0.03	0	0.07	0.01 ± 0.01	0	0.03	0.04 ± 0.03	0	0.07
Thymoquinone	19.44	1250	1.05 ± 1.22	0	4.4	0.55 ± 0.33	0	1.12	0.33 ± 0.21	0.13	0.77	1.01 ± 0.96	0.17	2.94	0.31 ± 0.26	0.05	1.05	1.05 ± 0.91	0.22	3.43	3.37 ± 1.94	1.18	6.49	3.13 ± 0.86	1.89	3.92
Bornyl acetate	20.46	1287	0 ± 0	0	0	0 ± 0	0	0	0 ± 0.01	0	0.03	0 ± 0	0	0	0.03 ± 0.04	0	0.11	0.01 ± 0.04	0	0.17	0.04 ± 0.1	0	0.29	0 ± 0	0	0
Thymol	20.58	1291	0.23 ± 0.02	0.18	0.27	0.25 ± 0.04	0.18	0.35	0.31 ± 0.1	0.23	0.46	0.27 ± 0.05	0.16	0.34	0.26 ± 0.02	0.22	0.3	0.26 ± 0.06	0.17	0.36	0.34 ± 0.04	0.28	0.38	0.33 ± 0.02	0.3	0.35
Carvacrol	20.83	1301	60.77 ± 4.27	51.9	66.26	58.62 ± 5.91	50.46	70.62	49.99 ± 3.17	46.65	55.36	56.55 ± 6.9	42.61	64.2	54.87 ± 5.52	44.36	62.92	51.98 ± 6.85	40.05	61.4	53.81 ± 5.11	44.4	60.12	53.24 ± 3.14	48.48	56.28
δ-Elemene	21.79	1335	0 ± 0	0	0	0.01 ± 0.02	0	0.07	0 ± 0	0	0	0 ± 0	0	0	0.01 ± 0.03	0	0.09	0 ± 0	0	0.02	0 ± 0	0	0	0 ± 0	0	0
Eugenol	22.24	1352	0 ± 0	0	0	0 ± 0	0	0	0 ± 0	0	0	0 ± 0	0	0	0 ± 0	0	0	0 ± 0.02	0	0.06	0.03 ± 0.03	0	0.07	0.01 ± 0.01	0	0.03
Carvacrol acetate	22.58	1364	0.08 ± 0.07	0	0.21	0.03 ± 0.05	0	0.15	0.22 ± 0.09	0.1	0.35	0.08 ± 0.08	0	0.24	0.17 ± 0.12	0.06	0.5	0.09 ± 0.07	0	0.27	0.03 ± 0.05	0	0.1	0.03 ± 0.05	0	0.11
β-Bourbonene	23.18	1386	0.02 ± 0.03	0	0.08	0 ± 0	0	0	0 ± 0.01	0	0.03	0 ± 0	0	0	0.01 ± 0.01	0	0.04	0 ± 0	0	0	0.02 ± 0.02	0	0.04	0.03 ± 0.03	0	0.06
β-Elemene	23.3	1389	0 ± 0	0	0	0 ± 0	0	0	0 ± 0.01	0	0.02	0 ± 0	0	0	0 ± 0	0	0	0 ± 0	0	0	0 ± 0	0	0	0.01 ± 0.02	0	0.04
Caryophyllene(E-)	24.12	1422	2 ± 1.04	0.49	3.51	2.13 ± 1.45	0.57	5.54	3.57 ± 2.82	0.86	9.46	2.68 ± 1.4	0.88	5.63	2.38 ± 1.43	0.65	5.23	3.11 ± 1.42	1.03	5.82	2.46 ± 2.72	0.89	9.1	2.15 ± 1.8	1.1	5.32
β-Copaene	24.35	1431	0 ± 0	0	0	0 ± 0	0	0	0 ± 0	0	0	0 ± 0	0	0	0 ± 0	0	0	0 ± 0	0	0	0 ± 0.01	0	0.04	0.02 ± 0.02	0	0.04
trans-Muurola-3,5-diene	24.76	1448	0 ± 0	0	0	0 ± 0	0	0	0.04 ± 0.04	0	0.1	0 ± 0	0	0	0 ± 0	0	0	0.02 ± 0.03	0	0.1	0.06 ± 0.02	0.03	0.09	0 ± 0	0	0
α-Humulene	25.02	1459	0.19 ± 0.09	0.07	0.36	0.26 ± 0.23	0.07	0.85	0.39 ± 0.3	0.11	0.98	0.31 ± 0.19	0.07	0.77	0.23 ± 0.2	0	0.71	0.34 ± 0.2	0.06	0.75	0.3 ± 0.43	0.1	1.36	0.19 ± 0.13	0.06	0.41
cis-Muurola-4(14),5-diene	25.18	1466	0 ± 0	0	0	0 ± 0.02	0	0.07	0.09 ± 0.06	0.03	0.23	0.03 ± 0.04	0	0.12	0.01 ± 0.02	0	0.08	0.04 ± 0.04	0	0.15	0.08 ± 0.03	0.04	0.13	0 ± 0	0	0
γ-Muurolene	25.48	1478	0 ± 0.02	0	0.06	0 ± 0	0	0	0 ± 0	0	0	0 ± 0.01	0	0.03	0 ± 0.01	0	0.02	0 ± 0	0	0	0.02 ± 0.02	0	0.07	0.02 ± 0.01	0	0.04
Germacrene D	25.65	1485	0.58 ± 0.97	0	2.68	0.5 ± 0.67	0	2.2	0.53 ± 0.53	0.15	1.76	0.56 ± 0.57	0	1.87	0.88 ± 0.76	0	1.95	0.14 ± 0.24	0	0.83	0.73 ± 0.47	0.04	1.5	0.96 ± 0.96	0.06	2.5
Bicyclogermacrene	26	1499	0.01 ± 0.04	0	0.13	0.11 ± 0.14	0	0.35	0.01 ± 0.03	0	0.08	0.01 ± 0.04	0	0.11	0.16 ± 0.14	0.03	0.46	0.07 ± 0.06	0	0.19	0.02 ± 0.02	0	0.05	0.04 ± 0.06	0	0.14
(E,E)-α-Farnesene	26.17	1506	0 ± 0.01	0	0.05	0 ± 0	0	0	0.07 ± 0.1	0	0.21	0.03 ± 0.04	0	0.1	0.01 ± 0.03	0	0.1	0 ± 0	0	0	0 ± 0	0	0	0 ± 0	0	0
β-Bisabolene	26.28	1511	0.89 ± 0.52	0.18	1.9	0.48 ± 0.38	0.1	1.45	2.28 ± 0.2	2.01	2.67	0.78 ± 0.5	0	1.76	0.61 ± 0.48	0.05	1.57	0.56 ± 0.34	0	1.14	1.19 ± 0.72	0.44	2.42	0.49 ± 0.19	0.19	0.72
γ-Cadinene	26.42	1516	0.01 ± 0.02	0	0.06	0 ± 0	0	0	0.02 ± 0.02	0	0.05	0 ± 0.01	0	0.03	0 ± 0	0	0	0 ± 0	0	0	0.04 ± 0.03	0	0.09	0.03 ± 0.01	0.02	0.04
δ-Cadinene	26.53	1521	0.02 ± 0.02	0	0.06	0 ± 0	0	0	0 ± 0	0	0	0 ± 0.01	0	0.04	0 ± 0.01	0	0.03	0 ± 0	0	0	0.03 ± 0.02	0	0.08	0.04 ± 0.01	0.02	0.05
trans-Calamenene	26.58	1522	0 ± 0	0	0	0 ± 0	0	0	0.01 ± 0.02	0	0.05	0 ± 0.01	0	0.04	0 ± 0.01	0	0.02	0 ± 0	0	0	0.02 ± 0.01	0	0.03	0 ± 0	0	0
β-Sesquiphellandrene	26.66	1526	0 ± 0	0	0	0 ± 0	0	0	0.04 ± 0.01	0.02	0.04	0 ± 0	0	0	0 ± 0.01	0	0.03	0 ± 0	0	0	0.01 ± 0.01	0	0.03	0 ± 0	0	0
Thymohydroquinone	27.24	1550	0 ± 0	0	0	0 ± 0	0	0	0 ± 0	0	0	0.01 ± 0.05	0	0.19	0 ± 0	0	0	0.08 ± 0.24	0	0.94	0.22 ± 0.23	0	0.68	0.25 ± 0.22	0.09	0.61
Spathulenol	27.94	1578	0 ± 0	0	0	0 ± 0	0	0	0 ± 0	0	0	0 ± 0	0	0	0 ± 0	0	0	0 ± 0.01	0	0.02	0 ± 0	0	0	0 ± 0	0	0
Germacrene D-4-ol	27.95	1578	0.01 ± 0.04	0	0.12	0.04 ± 0.07	0	0.2	0 ± 0	0	0	0 ± 0	0	0	0.08 ± 0.17	0	0.63	0 ± 0	0	0	0 ± 0.01	0	0.03	0.03 ± 0.08	0	0.17
Caryophyllene oxide	28.08	1584	0.01 ± 0.03	0	0.09	0.01 ± 0.03	0	0.11	0 ± 0	0	0	0.06 ± 0.07	0	0.23	0.01 ± 0.03	0	0.09	0.04 ± 0.05	0	0.17	0.11 ± 0.12	0	0.38	0.07 ± 0.02	0.05	0.09
1,10-di-epi-Cubenol	28.84	1616	0 ± 0	0	0	0 ± 0	0	0	0.02 ± 0.03	0	0.07	0 ± 0	0	0	0 ± 0	0	0	0 ± 0	0	0	0.02 ± 0.02	0	0.05	0 ± 0	0	0
Hexadecanoic acid	36.01	1957	0 ± 0	0	0	0 ± 0	0	0	0 ± 0	0	0	0 ± 0	0	0	0 ± 0	0	0	0 ± 0	0	0	0 ± 0	0	0	0 ± 0	0	0
Phyllocladene	37.09	2011	0 ± 0	0	0	0 ± 0	0	0	0.04 ± 0.04	0	0.09	0 ± 0	0	0	0 ± 0.01	0	0.04	0 ± 0.01	0	0.04	0.01 ± 0.01	0	0.04	0.01 ± 0.02	0	0.04
Larixol	41.56	2261	0.31 ± 0.28	0	0.85	0.02 ± 0.03	0	0.08	0.5 ± 0.3	0.23	1.09	0.2 ± 0.15	0	0.65	0.2 ± 0.12	0.07	0.49	0.25 ± 0.16	0.06	0.66	0.29 ± 0.16	0.18	0.66	0.23 ± 0.19	0.07	0.55
			Q			R			S			T			U			V			W
Compound	RT	RI	MEAN	MIN	MAX	MEAN	MIN	MAX	MEAN	MIN	MAX	MEAN	MIN	MAX	MEAN	MIN	MAX	MEAN	MIN	MAX	MEAN	MIN	MAX
α-Thujene	9.4	921	2.79 ± 0.28	2.32	3.27	2.68 ± 0.43	2.18	3.37	2.74 ± 0.31	2.4	3.31	2.93 ± 0.3	2.44	3.59	2.8 ± 0.46	2.11	3.41	2.98 ± 0.42	2.33	3.57	3.02 ± 0.46	2.34	3.57
α-Pinene	9.62	929	1.03 ± 0.08	0.94	1.22	1.08 ± 0.15	0.92	1.38	1.06 ± 0.11	0.92	1.22	1.12 ± 0.1	0.99	1.36	1.12 ± 0.12	0.93	1.3	1.15 ± 0.08	1.01	1.26	1.16 ± 0.08	1.01	1.31
Camphene	10.15	946	0.16 ± 0.06	0.09	0.31	0.34 ± 0.19	0.1	0.67	0.24 ± 0.14	0.09	0.45	0.21 ± 0.11	0.11	0.51	0.18 ± 0.08	0.12	0.33	0.22 ± 0.1	0.11	0.4	0.32 ± 0.19	0.11	0.6
Sabinene	10.93	970	0.24 ± 0.03	0.21	0.28	0.25 ± 0.04	0.2	0.35	0.27 ± 0.09	0.22	0.49	1.55 ± 2.71	0.19	9.92	3.34 ± 3.49	0.2	8.19	0.23 ± 0.09	0.11	0.42	0.24 ± 0.03	0.2	0.27
β-Pinene	11.07	975	0.17 ± 0.02	0.15	0.2	0.17 ± 0.02	0.14	0.21	0.17 ± 0.02	0.15	0.2	0.2 ± 0.03	0.15	0.26	0.27 ± 0.12	0.2	0.5	0.19 ± 0.01	0.16	0.2	0.18 ± 0.01	0.17	0.2
1-Octen-3-ol	11.18	979	0.15 ± 0.1	0.04	0.37	0.19 ± 0.11	0.08	0.4	0.07 ± 0.06	0.02	0.18	0.12 ± 0.06	0.05	0.28	0.13 ± 0.08	0.04	0.26	0.14 ± 0.06	0.04	0.22	0.2 ± 0.24	0.06	0.77
3-Octanone	11.34	984	0.03 ± 0.02	0	0.07	0.04 ± 0.02	0	0.08	0.01 ± 0.02	0	0.05	0.06 ± 0.03	0.03	0.12	0.04 ± 0.04	0	0.08	0.05 ± 0.03	0.02	0.09	0.06 ± 0.06	0	0.18
Myrcene	11.49	989	2.06 ± 0.19	1.73	2.35	2.18 ± 0.18	1.91	2.54	2.17 ± 0.16	1.92	2.39	2.23 ± 0.23	1.78	2.54	2.08 ± 0.39	1.69	2.71	2.05 ± 0.3	1.56	2.46	2.21 ± 0.27	1.81	2.61
α-Phellandrene	12.02	1006	0.23 ± 0.05	0.17	0.34	0.23 ± 0.04	0.16	0.29	0.23 ± 0.04	0.16	0.26	0.27 ± 0.05	0.19	0.36	0.23 ± 0.04	0.18	0.29	0.22 ± 0.04	0.15	0.31	0.25 ± 0.05	0.19	0.36
δ-3-Carene	12.1	1008	0.1 ± 0.02	0.07	0.13	0.11 ± 0.02	0.08	0.15	0.11 ± 0.02	0.09	0.14	0.12 ± 0.02	0.09	0.15	0.1 ± 0.01	0.08	0.11	0.11 ± 0.02	0.06	0.13	0.11 ± 0.03	0.06	0.16
α-Terpinene	12.37	1017	1.13 ± 0.56	0.53	2.28	1.31 ± 0.67	0.4	2.65	1.07 ± 0.42	0.39	1.86	1.3 ± 0.37	0.86	1.99	1.52 ± 0.66	0.94	2.38	1.11 ± 0.61	0.28	2.04	1.03 ± 0.52	0.53	2.15
p-Cymene	12.61	1025	4.65 ± 0.64	3.89	5.79	4.69 ± 0.91	4.09	7.17	4.97 ± 0.7	4.02	6.11	5.02 ± 0.5	4.35	5.87	5.71 ± 0.61	5.11	6.64	6.69 ± 0.56	5.8	7.37	4.94 ± 0.71	3.43	5.7
Limonene	12.77	1030	0.19 ± 0.03	0.14	0.24	0.19 ± 0.04	0.14	0.28	0.18 ± 0.05	0.13	0.27	0.22 ± 0.02	0.16	0.25	0.24 ± 0.07	0.16	0.35	0.21 ± 0.04	0.13	0.26	0.2 ± 0.02	0.17	0.23
β-Phellandrene	12.81	1031	0.17 ± 0.03	0.14	0.22	0.17 ± 0.02	0.13	0.2	0.17 ± 0.02	0.14	0.2	0.22 ± 0.07	0.14	0.42	0.27 ± 0.09	0.19	0.42	0.17 ± 0.02	0.14	0.22	0.19 ± 0.04	0.13	0.25
1,8-Cineole	12.85	1031	0 ± 0	0	0	0 ± 0	0	0	0 ± 0	0	0	0.05 ± 0.08	0	0.22	0.4 ± 0.82	0	2.07	0 ± 0	0	0	0 ± 0	0	0
(Z)-β-Ocimene	13	1037	0.04 ± 0.12	0	0.4	0.14 ± 0.21	0	0.55	0.24 ± 0.19	0.02	0.6	0.04 ± 0.14	0	0.51	0.04 ± 0.11	0	0.27	0.01 ± 0.02	0	0.05	0 ± 0	0	0
(E)-β-Ocimene	13.34	1048	0.09 ± 0.03	0.05	0.15	0.12 ± 0.04	0.06	0.17	0.84 ± 2.01	0.1	5.83	0.18 ± 0.17	0.07	0.65	1.59 ± 3.04	0.07	7.73	0.07 ± 0.04	0	0.12	0.22 ± 0.38	0.06	1.15
γ-Terpinene	13.71	1060	9.17 ± 4.24	4.27	16.17	13.6 ± 4.83	4.56	19.74	10 ± 3.14	6.29	15.52	8.89 ± 2.25	4.97	11.97	10.08 ± 4.84	6.33	16.4	8.68 ± 5.77	2.36	20.17	8.7 ± 5.14	5.23	20.22
cis-Sabinene hydrate	14.08	1072	0.54 ± 0.32	0.19	1.1	0.67 ± 0.26	0.36	1.12	0.56 ± 0.22	0.27	0.87	0.58 ± 0.2	0.2	0.96	0.51 ± 0.31	0.18	1.05	0.65 ± 0.3	0.2	1.13	0.79 ± 0.3	0.27	1.35
Terpinolene	14.57	1088	0.02 ± 0.02	0	0.04	0.04 ± 0.01	0.03	0.05	0.03 ± 0.02	0	0.05	0.04 ± 0.01	0	0.05	0.05 ± 0.01	0.04	0.06	0.03 ± 0.02	0	0.05	0.04 ± 0.02	0	0.05
Linalool	15	1102	0.01 ± 0.03	0	0.1	0.02 ± 0.05	0	0.17	0.07 ± 0.13	0	0.3	0.02 ± 0.08	0	0.3	0 ± 0	0	0	0 ± 0	0	0	0.09 ± 0.21	0	0.6
trans-Sabinene hydrate	15.04	1102	0.24 ± 0.06	0.16	0.35	0.25 ± 0.05	0.21	0.37	0.31 ± 0.09	0.22	0.44	0.3 ± 0.09	0.18	0.46	0.31 ± 0.1	0.21	0.49	0.31 ± 0.09	0.19	0.49	0.26 ± 0.13	0.17	0.56
1,3,8-p-Menthatriene	15.4	1114	0 ± 0.01	0	0.03	0 ± 0.01	0	0.04	0.01 ± 0.02	0	0.05	0.01 ± 0.02	0	0.05	0.01 ± 0.02	0	0.04	0.01 ± 0.02	0	0.05	0 ± 0	0	0
2-(1Z)-propenyl-Phenol	16.23	1141	0 ± 0	0	0	0 ± 0	0	0	0 ± 0	0	0	0 ± 0	0	0	0 ± 0	0	0	0 ± 0	0	0	0 ± 0	0	0
Borneol	17.22	1173	0.19 ± 0.12	0.06	0.46	0.56 ± 0.38	0.07	1.23	0.37 ± 0.29	0.06	0.82	0.28 ± 0.21	0.11	0.85	0.21 ± 0.14	0.08	0.46	0.29 ± 0.21	0.08	0.61	0.49 ± 0.38	0.07	1.1
Terpinen-4-ol	17.47	1181	0.15 ± 0.02	0.13	0.18	0.16 ± 0.03	0.12	0.2	0.16 ± 0.02	0.13	0.19	0.17 ± 0.02	0.14	0.21	0.18 ± 0.03	0.15	0.21	0.19 ± 0.02	0.16	0.21	0.16 ± 0.02	0.13	0.2
α-Terpineol	17.89	1194	0.06 ± 0.02	0	0.08	0.06 ± 0.02	0.04	0.11	0.06 ± 0.02	0.04	0.1	0.1 ± 0.06	0.04	0.22	0.26 ± 0.35	0.06	0.96	0.05 ± 0.03	0	0.09	0.05 ± 0.01	0.04	0.08
cis-Dihydro carvone	17.96	1197	0.03 ± 0.03	0	0.07	0.04 ± 0.02	0	0.06	0.03 ± 0.03	0	0.06	0.06 ± 0.05	0	0.11	0.05 ± 0.04	0	0.11	0.03 ± 0.04	0	0.08	0.05 ± 0.03	0	0.08
trans-Dihydro carvone	18.16	1203	0.04 ± 0.02	0	0.07	0.04 ± 0.02	0	0.06	0.04 ± 0.02	0	0.05	0.06 ± 0.02	0	0.08	0.05 ± 0.04	0	0.09	0.05 ± 0.03	0	0.09	0.05 ± 0.02	0.03	0.08
Carvacrol, methyl ether	19.15	1239	0.3 ± 0.43	0	1.4	0.71 ± 0.65	0	1.9	0.73 ± 0.64	0.03	1.63	0.48 ± 0.45	0	1.2	0.55 ± 0.46	0.01	1.17	0.61 ± 0.67	0.03	1.66	0 ± 0	0	0
Ascaridole	19.18	1241	0 ± 0	0	0	0.01 ± 0.03	0	0.1	0.01 ± 0.03	0	0.07	0 ± 0	0	0	0 ± 0.01	0	0.02	0 ± 0	0	0	0 ± 0	0	0
Carvone	19.33	1245	0.01 ± 0.02	0	0.06	0.01 ± 0.02	0	0.05	0.01 ± 0.01	0	0.02	0 ± 0.01	0	0.02	0.01 ± 0.02	0	0.04	0.01 ± 0.02	0	0.05	0 ± 0.01	0	0.03
Thymoquinone	19.44	1250	0.51 ± 0.38	0.16	1.19	0.39 ± 0.36	0.15	1.34	0.47 ± 0.29	0.13	0.99	0.63 ± 0.3	0.28	1.2	1.58 ± 1.24	0.49	3.18	2.1 ± 1.29	0.87	5.21	0.34 ± 0.16	0.15	0.61
Bornyl acetate	20.46	1287	0 ± 0.02	0	0.05	0.03 ± 0.05	0	0.16	0 ± 0.01	0	0.04	0 ± 0.02	0	0.06	0 ± 0.01	0	0.03	0.01 ± 0.02	0	0.05	0.03 ± 0.05	0	0.13
Thymol	20.58	1291	0.3 ± 0.05	0.25	0.42	0.28 ± 0.03	0.23	0.34	0.28 ± 0.03	0.25	0.31	0.32 ± 0.04	0.26	0.38	0.28 ± 0.07	0.18	0.35	0.33 ± 0.04	0.26	0.4	0.3 ± 0.04	0.23	0.37
Carvacrol	20.83	1301	54.56 ± 5.21	46.94	62.2	51.62 ± 4.59	46.81	60.9	56.19 ± 5.39	48.16	62.91	57.45 ± 3.46	51.05	62.65	48.52 ± 6.3	40.78	55.4	55.02 ± 6.91	43.73	64.22	58.85 ± 5.44	47.19	63.83
δ-Elemene	21.79	1335	0.01 ± 0.02	0	0.06	0 ± 0.01	0	0.04	0 ± 0	0	0	0.01 ± 0.02	0	0.05	0 ± 0	0	0	0 ± 0	0	0	0 ± 0	0	0
Eugenol	22.24	1352	0.01 ± 0.02	0	0.05	0 ± 0	0	0	0 ± 0	0	0	0.01 ± 0.02	0	0.08	0 ± 0.01	0	0.02	0.02 ± 0.04	0	0.12	0 ± 0	0	0
Carvacrol acetate	22.58	1364	0.15 ± 0.14	0	0.48	0.07 ± 0.07	0	0.21	0.11 ± 0.09	0.03	0.3	0.06 ± 0.07	0	0.23	0.05 ± 0.06	0	0.17	0.11 ± 0.06	0.04	0.22	0.11 ± 0.07	0.05	0.26
β-Bourbonene	23.18	1386	0.04 ± 0.02	0	0.06	0 ± 0.01	0	0.03	0 ± 0	0	0	0 ± 0.01	0	0.03	0.01 ± 0.03	0	0.07	0 ± 0	0	0	0 ± 0	0	0
β-Elemene	23.3	1389	0.03 ± 0.03	0	0.09	0 ± 0	0	0	0 ± 0	0	0	0 ± 0	0	0	0 ± 0	0	0	0 ± 0	0	0	0 ± 0	0	0
Caryophyllene(E-)	24.12	1422	2.29 ± 0.96	1.18	4.25	2 ± 0.85	0.81	3.23	2.72 ± 1.8	1.15	6.39	1.9 ± 1.26	0.76	5.42	2.04 ± 1.27	1.11	4.52	2.64 ± 0.79	1.45	4.21	2.22 ± 1.06	0.62	3.61
β-Copaene	24.35	1431	0.04 ± 0.03	0	0.1	0 ± 0	0	0	0 ± 0	0	0	0 ± 0	0	0	0.01 ± 0.02	0	0.04	0 ± 0	0	0	0 ± 0	0	0
trans-Muurola-3,5-diene	24.76	1448	0.02 ± 0.03	0	0.09	0.02 ± 0.02	0	0.05	0 ± 0.01	0	0.03	0 ± 0	0	0	0 ± 0	0	0	0.01 ± 0.02	0	0.05	0.01 ± 0.02	0	0.06
α-Humulene	25.02	1459	0.27 ± 0.12	0.1	0.55	0.25 ± 0.13	0.1	0.46	0.27 ± 0.14	0.14	0.48	0.21 ± 0.13	0.09	0.53	0.22 ± 0.09	0.14	0.36	0.26 ± 0.13	0.07	0.42	0.24 ± 0.16	0	0.51
cis-Muurola-4(14),5-diene	25.18	1466	0.03 ± 0.03	0	0.09	0.04 ± 0.03	0	0.07	0.01 ± 0.02	0	0.04	0 ± 0	0	0	0.01 ± 0.02	0	0.05	0.03 ± 0.03	0	0.07	0.03 ± 0.02	0	0.06
γ-Muurolene	25.48	1478	0.04 ± 0.03	0	0.12	0 ± 0	0	0	0 ± 0	0	0	0 ± 0	0	0	0 ± 0	0	0	0 ± 0	0	0	0 ± 0	0	0
Germacrene D	25.65	1485	2.92 ± 1.08	1.58	5.4	0.94 ± 0.68	0.08	2.25	0.5 ± 0.49	0	1.45	0.45 ± 0.43	0	1.27	0.57 ± 0.74	0.04	2.04	0.02 ± 0.07	0	0.2	0.44 ± 0.45	0	1.09
Bicyclogermacrene	26	1499	0.12 ± 0.1	0	0.27	0.16 ± 0.13	0.04	0.48	0 ± 0	0	0	0.09 ± 0.13	0	0.37	0.05 ± 0.04	0	0.11	0 ± 0.01	0	0.03	0 ± 0	0	0
(E,E)-α-Farnesene	26.17	1506	0 ± 0.01	0	0.04	0.02 ± 0.05	0	0.15	0 ± 0	0	0	0 ± 0	0	0	0 ± 0	0	0	0 ± 0	0	0	0.04 ± 0.11	0	0.31
β-Bisabolene	26.28	1511	0.87 ± 0.62	0.08	1.93	0.97 ± 0.72	0.16	2.2	0.81 ± 0.38	0.17	1.36	0.48 ± 0.43	0.04	1.68	0.89 ± 0.52	0.34	1.75	0.87 ± 0.62	0.26	2.24	0.71 ± 0.42	0.12	1.13
γ-Cadinene	26.42	1516	0.04 ± 0.03	0	0.12	0 ± 0.01	0	0.03	0 ± 0	0	0	0 ± 0	0	0	0 ± 0	0	0	0 ± 0	0	0	0 ± 0.01	0	0.03
δ-Cadinene	26.53	1521	0.06 ± 0.04	0.03	0.18	0 ± 0.01	0	0.03	0 ± 0	0	0	0 ± 0.01	0	0.02	0 ± 0.01	0	0.03	0 ± 0	0	0	0.01 ± 0.01	0	0.04
trans-Calamenene	26.58	1522	0 ± 0	0	0.01	0 ± 0.01	0	0.02	0 ± 0	0	0	0 ± 0	0	0	0 ± 0	0	0	0 ± 0.01	0	0.02	0 ± 0	0	0
β-Sesquiphellandrene	26.66	1526	0.01 ± 0.01	0	0.03	0.01 ± 0.01	0	0.03	0 ± 0.01	0	0.02	0 ± 0	0	0	0.01 ± 0.01	0	0.03	0 ± 0	0	0	0 ± 0	0	0
Thymohydroquinone	27.24	1550	0 ± 0	0	0	0 ± 0	0	0	0 ± 0	0	0	0 ± 0	0	0	0.09 ± 0.11	0	0.22	0.08 ± 0.12	0	0.35	0 ± 0	0	0
Spathulenol	27.94	1578	0.01 ± 0.02	0	0.06	0 ± 0	0	0	0 ± 0	0	0	0 ± 0	0	0	0 ± 0	0	0	0 ± 0	0	0	0 ± 0	0	0
Germacrene D-4-ol	27.95	1578	0.06 ± 0.1	0	0.33	0.07 ± 0.09	0	0.28	0.03 ± 0.06	0	0.16	0.03 ± 0.09	0	0.33	0.02 ± 0.04	0	0.11	0 ± 0.01	0	0.04	0 ± 0	0	0
Caryophyllene oxide	28.08	1584	0.01 ± 0.02	0	0.05	0 ± 0.01	0	0.04	0.02 ± 0.03	0	0.07	0 ± 0.01	0	0.04	0.06 ± 0.03	0.02	0.11	0.11 ± 0.07	0.03	0.23	0 ± 0.01	0	0.03
1,10-di-epi-Cubenol	28.84	1616	0 ± 0	0	0	0 ± 0	0	0	0 ± 0	0	0	0 ± 0	0	0	0 ± 0	0	0	0 ± 0.01	0	0.03	0 ± 0	0	0
Hexadecanoic acid	36.01	1957	0 ± 0	0	0	0 ± 0	0	0	0 ± 0	0	0	0 ± 0	0	0	0 ± 0	0	0	0 ± 0	0	0	0 ± 0	0	0
Phyllocladene	37.09	2011	0 ± 0.01	0	0.03	0.01 ± 0.02	0	0.07	0 ± 0	0	0	0 ± 0	0	0	0.04 ± 0.04	0	0.11	0 ± 0	0	0	0 ± 0	0	0
Larixol	41.56	2261	0.21 ± 0.13	0	0.43	0.18 ± 0.26	0	0.85	0.16 ± 0.1	0.08	0.31	0.13 ± 0.09	0	0.3	0.51 ± 0.36	0.18	0.98	0.15 ± 0.05	0.1	0.22	0.14 ± 0.11	0.04	0.37
[truncated: 22 more columns]
